# Supplementary material for: Modulating Purothionin Accumulation and Signal Peptide Cleavage Fine‐Tunes Wheat Flour Gluten Properties to Improve Cookie‐Making Quality
Source: Adv Sci (Weinh). 2026 Jan 7;13(16):e12581. doi: 10.1002/advs.202512581 (PMC13042976; doi:10.1002/advs.202512581)
Supplement: Supplementary file 2 — Supporting File 2: advs73696‐sup‐0002‐Data.zip. [file ADVS-13-e12581-s002.zip]

Archive with 2 entries (1 files):
- advs73696-sup-0002-Data/
- advs73696-sup-0002-Data/Source data.xlsx
