# Supplementary material for: Modulating Purothionin Accumulation and Signal Peptide Cleavage Fine‐Tunes Wheat Flour Gluten Properties to Improve Cookie‐Making Quality
Source: Adv Sci (Weinh). 2026 Jan 7;13(16):e12581. doi: 10.1002/advs.202512581 (PMC13042976; doi:10.1002/advs.202512581)
Supplement: Supplementary file 2 — Supporting File 2: advs73696‐sup‐0002‐Data.zip. [file ADVS-13-e12581-s002.zip › advs73696-sup-0002-Data/Source data.xlsx]

## Sheet: Fig. 1
Fig. 1C

## Sheet: Fig. 2
Fig. 2D	anti-LGP2
Fig. 2E	anti-GFP
Fig. 2F	anti-LGP2
Fig. 2G	anti-LGP2
Fig. 2H	anti-LGP2
Fig. 2I	anti-LGP2

## Sheet: Fig. 3
Fig. 3C	anti-BiP					anti-eEF1a
Fig. 3F
	Mean kernel hardness index
	Lumai 15	lgp2
	9.41222	42.819
	16.6862	43.9288
	15.1771	46.0165
	13.4857	47.1614
	11.4376	47.9856
	18.3345	49.1303
	Two-sided Student's t test	Summary	P Value	Adjusted P Value
	Lumai 15 VS. lgp2	***	3.34186e-09	<0.001
Fig. 3H
	Mean kernel hardness index
	Fielder	LGP2-1aG-A#1	LGP2-1aG-A#2	LGP2-1dG-A#1	LGP2-1dG-A#2	LGP2-1dG-A#3	LGP2-1adG-A#1	LGP2-1adG-A#2	ProGli:LGP2-1DA#1	ProGli:LGP2-1DA#2	ProGli:LGP2-1DA#3
	16.8624	48.1182	53.4128	37.6188	39.7738	47.2081	53.6792	48.0009	39.8434	38.3169	48.3146
	18.2328	48.9741	57.4647	40.9275	41.047	47.5287	54.9397	51.0986	44.6315	40.2935	48.9589
	19.3182	53.653	57.8971	42.9606	46.8528	50.761	61.8546	52.5479	45.8226	41.2652	49.7889
	Homogeneity of Variance Test
	Lenene Statistic	df1	df2	Sig.
	1.9922	10	22	0.0855267
	Tukey's Honestly Significant Difference test (The lower triangle represents the mean differences, the upper triangle represents the significance levels.)
		Average	Fielder	LGP2-1aG-A#1	LGP2-1aG-A#2	LGP2-1dG-A#1	LGP2-1dG-A#2	LGP2-1dG-A#3	LGP2-1adG-A#1	LGP2-1adG-A#2	ProGli:LGP2-1DA#1	ProGli:LGP2-1DA#2	ProGli:LGP2-1DA#3	5% significance level
	Fielder	18.1378		4.09115e-11	2.24587e-12	4.1118e-08	8.10802e-09	1.22746e-10	1.9339e-12	3.41036e-11	4.18159e-09	6.42252e-08	8.78588e-11	f
	LGP2-1aG-A#1	50.2484	-32.1106		0.245094	0.00742837	0.0579036	0.998938	0.156392	1	0.12766	0.00421643	0.999953	abcd
	LGP2-1aG-A#2	56.2582	-38.1204	-6.00978		1.53213e-05	0.000120264	0.0542791	1	0.305098	0.000296336	9.02872e-06	0.0880076	ab
	LGP2-1dG-A#1	40.5023	-22.3645	9.74615	15.7559		0.996062	0.0432328	8.83468e-06	0.00543441	0.951726	1	0.0259319	e
	LGP2-1dG-A#2	42.5579	-24.42	7.69058	13.7004	-2.05557		0.257943	6.75644e-05	0.0434712	0.999998	0.977857	0.171674	de
	LGP2-1dG-A#3	48.4993	-30.3614	1.74919	7.75897	-7.99696	-5.94138		0.0313963	0.996147	0.461501	0.0253655	1	bcd
	LGP2-1adG-A#1	56.8245	-38.6867	-6.57605	-0.566267	-16.3222	-14.2666	-8.32524		0.199638	0.000165036	5.246e-06	0.0520241	a
	LGP2-1adG-A#2	50.5491	-32.4113	-0.300677	5.7091	-10.0468	-7.99125	-2.04987	6.27537		0.0980864	0.00307764	0.999665	abc
	ProGli:LGP2-1DA#1	43.4325	-25.2946	6.81599	12.8258	-2.93016	-0.87459	5.06679	13.392	7.11666		0.873353	0.33172	cde
	ProGli:LGP2-1DA#2	39.9585	-21.8207	10.2899	16.2997	0.543767	2.59934	8.54072	16.866	10.5906	3.47393		0.0150021	e
	ProGli:LGP2-1DA#3	49.0208	-30.883	1.22763	7.23741	-8.51852	-6.46295	-0.521567	7.80367	1.5283	-5.58836	-9.06229		abcd
Fig. 3I	anti-PINa
	anti-PINb
	anti-eEF1a

## Sheet: Fig. 4
Fig. 4B	anti-LGP2
Fig. 4F	anti-LGP2								anti-eEF1a
Fig. 4G	Wet gluten content (%)
	Fielder	lgp2-AAbbdd	lgp2-aabbdd
	49.8	43.6	38.6
	49	44.3	39.7
	50.8	46.3	39
	Homogeneity of Variance Test
	Lenene Statistic	df1	df2	Sig.
	1.53176	2	6	0.290109
	Tukey's Honestly Significant Difference test (The lower triangle represents the mean differences, the upper triangle represents the significance levels.)
		Average	Fielder	lgp2-AAbbdd	lgp2-aabbdd	5% significance level
	Fielder	49.8667		0.00197259	3.16289e-05	a
	lgp2-AAbbdd	44.7333	5.13333		0.00120544	b
	lgp2-aabbdd	39.1	10.7667	5.63333		c
	Homogeneity of Variance Test
	Lenene Statistic	df1	df2	Sig.
	0.756568	2	6	0.509319
Fig. 4H	Protein content (%)
	Fielder	lgp2-AAbbdd	lgp2-aabbdd
	17.457	15.548	15.39
	17.529	15.465	15.339
	17.405	15.547	15.34
	Tukey's Honestly Significant Difference test (The lower triangle represents the mean differences, the upper triangle represents the significance levels.)
		Average	Fielder	lgp2-AAbbdd	lgp2-aabbdd	5% significance level
	Fielder	17.4637		2.50167e-07	2.49184e-07	a
	lgp2-AAbbdd	15.52	1.94367		0.0141737	b
	lgp2-aabbdd	15.3563	2.10733	0.16367		c

## Sheet: Fig. 5
Fig. 5B	Ratio of crack area (%)
	Lumai 15	lgp2
	8.27543	16.8003
	9.15745	18.5426
	9.22152	18.4886
	8.19055	18.3403
	6.75026	20.0536
	5.35478	16.394
	Two-sided Student's t test	Summary	P Value	Adjusted P Value
	Lumai 15 VS. lgp2	***	1.92283e-07	<0.001
Fig. 5C	Diameter (cm)
	Lumai 15	lgp2
	8.73	8.05
	8.77	8.24
	8.89	8.19
	Two-sided Student's t test	Summary	P Value	Adjusted P Value
	Lumai 15 VS. lgp2	**	0.00102711	<0.01
Fig. 5D	Thickness (cm)
	Lumai 15	lgp2
	0.846667	0.96
	0.845	0.961667
	0.845833	0.9625
	Two-sided Student's t test	Summary	P Value	Adjusted P Value
	Lumai 15 VS. lgp2	***	2.00316e-08	<0.001
Fig. 5E	Spread ratio
	Lumai 15	lgp2
	10.3051	8.35467
	10.3826	8.56499
	10.5084	8.5039
	Two-sided Student's t test	Summary	P Value	Adjusted P Value
	Lumai 15 VS. lgp2	***	2.3709e-05	<0.001
Fig. 5G		Diameter (μm)
	Volume (%)	1.13	1.28	1.45	1.65	1.88	2.1	2.42	2.75	3.12	3.55	4.03	4.58	5.21	5.92	6.72	7.64	8.68	9.86	11.2	12.7	14.5	16.4	18.7	21.2	24.1	27.4	31.1	35.3
	Lumai 15	0.08	0.146667	0.216667	0.293333	0.36	0.4	0.4	0.353333	0.266667	0.15	0	0	0	0.28	0.933333	2.11	3.83667	5.99667	8.32667	10.4667	12.0133	12.6133	12.0967	10.51	8.14333	5.48333	3.03667	1.23667
	lgp2	0	0	0	0	0	0	0	0	0	0	0	0	0	0.123333	0.66	1.82333	3.65	6.00333	8.56	10.89	12.5333	13.13	12.5133	10.7833	8.29	5.53333	3.05667	1.25667
Fig. 5H	Starch content (%)
	Lumai 15	lgp2
	81.9845	80.3926
	82.7555	79.6836
	83.6348	80.6719
	80.6513	82.0161
	82.7318	78.9394
	Two-sided Student's t test	Summary	P Value	Adjusted P Value
	Lumai 15 VS. lgp2	*	0.0231017	<0.05
Fig. 5I	Thousand-grain weight (g)
	Lumai 15	lgp2
	43.203	39.063
	43.408	37.742
	42.737	38.333
	Two-sided Student's t test	Summary	P Value	Adjusted P Value
	Lumai 15 VS. lgp2	***	0.000387958	<0.001
Fig. 5J	Grain length (mm)
	Lumai 15	lgp2
	6.998	6.838
	7.017	6.727
	7.168	6.712
	Two-sided Student's t test	Summary	P Value	Adjusted P Value
	Lumai 15 VS. lgp2	*	0.010688	<0.05
Fig. 5K	Grain wildth (mm)
	Lumai 15	lgp2
	3.479	3.335
	3.53	3.164
	3.548	3.285
	Two-sided Student's t test	Summary	P Value	Adjusted P Value
	Lumai 15 VS. lgp2	**	0.00929896	<0.01

## Sheet: Fig. S1
Fig. S1A	Wet gluten content (%)
	Tianmin 198	Zhoumai 17	Han 6172	Weilai 0818	Luomai 23	Lumai 15	Pingan 7	Pingan 9	Yangmai 15	Xinmai 208	Luomai 24
	36	34.3	34.3	33.5	32.9	32	31.7	31.9	31.8	31.1	31.1
	35.7	34.2	33.9	32.6	32.7	32.4	31.2	30.9	30.8	31.2	30.7
	35.9	34.3	34.1	33.1	32.8	32.2	31.5	31.4	31.3	31.2	30.9
Fig. S1B	Wet gluten content (%)
	2023 Hebei	2024 Hebei	2024 Beijing
	34.054	32	33.7
	33.169	32.4	33
	34.005	32.2	33.4

## Sheet: Fig. S2
Fig. S2B	HMW-GS content (×103 AU/g)
	Lumai 15	lgp2
	8.6912	8.02032
	9.15432	8.03089
	8.58319	7.60193
	9.42011	7.63546
	Two-sided Student's t test	Summary	P Value	Adjusted P Value
	Lumai 15 VS. lgp2	**	0.00251149	<0.01
Fig. S2C	LMW-GS content (×103 AU/g)
	Lumai 15	lgp2
	11.3061	19.1796
	11.0451	18.2177
	11.137	18.4322
	12.1222	17.878
	Two-sided Student's t test	Summary	P Value	Adjusted P Value
	Lumai 15 VS. lgp2	***	1.36696e-06	<0.001
Fig. S2D	Gliadin content (×103 AU/g)
	Lumai 15	lgp2
	68.655	53.7112
	66.8074	47.0886
	62.5515	50.1668
	68.8333	54.0596
	Two-sided Student's t test	Summary	P Value	Adjusted P Value
	Lumai 15 VS. lgp2	***	0.000414491	<0.001

## Sheet: Fig. S6
Fig. S6B	Relative expression
		Lumai 15_DnaJ protein ERDJ3A						Lumai 15_Luminal-binding protein
		Lumai 15			lgp2			Lumai 15			lgp2
	12 DAP	0.068393	0.069348	0.064257	0.089622	0.088388	0.090246	0.609205	0.641713	0.578344	1.14076	1.15669	1.02101
	16 DAP	0.043889	0.043285	0.04181	0.051952	0.049836	0.047806	0.334482	0.363493	0.323088	0.442372	0.474123	0.508152
	20 DAP	0.065607	0.060791	0.062935	0.0819	0.085378	0.076415	0.29937	0.334482	0.329877	0.384219	0.376312	0.381565
	Two-sided Student's t test	Summary	P Value	Adjusted P Value
	12 DAP Lumai 15_DnaJ protein ERDJ3A VS. lgp2_DnaJ protein ERDJ3A	**	0.000182292	<0.01
	16 DAP Lumai 15_DnaJ protein ERDJ3A VS. lgp2_DnaJ protein ERDJ3A	**	0.0069781	<0.01
	20 DAP Lumai 15_DnaJ protein ERDJ3A VS. lgp2_DnaJ protein ERDJ3A	**	0.00359579	<0.01
	12 DAP Lumai 15_Luminal-binding protein VS. lgp2_Luminal-binding protein	**	0.00043848	<0.01
	16 DAP Lumai 15_Luminal-binding protein VS. lgp2_Luminal-binding protein	**	0.00392054	<0.01
	20 DAP Lumai 15_Luminal-binding protein VS. lgp2_Luminal-binding protein	**	0.00616771	<0.01

## Sheet: Fig. S10
Fig.S10A	anti-LGP2									anti-eEF1a
Fig.S10B	Protein content (%)
	Nip	ProGlu:LGP2-1DG#1	ProGlu:LGP2-1DG#2	ProGlu:LGP2-1DG#3	ProGlu:LGP2-1DG#4	ProGlu:LGP2-1DG#5
	8.363	11.268	10.05	10.062	10.735	12.007
	8.372	11.248	10.161	10.071	10.644	12.049
	8.488	11.293	10.224	10.062	10.857	12.015
	Homogeneity of Variance Test
	Lenene Statistic	df1	df2	Sig.
	2.76087	5	12	0.0694
	Tukey's Honestly Significant Difference test (The lower triangle represents the mean differences, the upper triangle represents the significance levels.)
		Average	Fielder	LGP2-1aG-A#1	LGP2-1aG-A#2	LGP2-1dG-A#1	LGP2-1dG-A#2	LGP2-1dG-A#3	5% significance level
	Nip	8.40767		1.35492e-12	5.88762e-12	9.44622e-12	1.42297e-12	1.35347e-12	e
	ProGlu:LGP2-1DG#1	11.2697	-2.862		8.08109e-10	3.61812e-10	4.52438e-06	8.14686e-08	b
	ProGlu:LGP2-1DG#2	10.145	-1.73733	1.12467		0.661877	1.04086e-06	3.01714e-12	d
	ProGlu:LGP2-1DG#3	10.065	-1.65733	1.20467	0.08		2.59621e-07	2.29905e-12	d
	ProGlu:LGP2-1DG#4	10.7453	-2.33767	0.52433	-0.60033	-0.68033		1.80654e-10	c
	ProGlu:LGP2-1DG#5	12.0237	-3.616	-0.754	-1.87867	-1.95867	-1.27833		a

## Sheet: Fig. S11
Fig. S11A	Thousand-grain weight (g)
	Fielder	LGP2-1aG-A#1	LGP2-1aG-A#2	LGP2-1dG-A#1	LGP2-1dG-A#2	LGP2-1dG-A#3	LGP2-1adG-A#1	LGP2-1adG-A#2	ProGli:LGP2-1DA#1	ProGli:LGP2-1DA#2	ProGli:LGP2-1DA#3
	32.12	25.815	29.022	25.218	28.025	25.873	27.353	27.719	26.369	20.826	23.99
	30.377	29.177	29.7	28.378	29.624	29.469	23.78	18.171	23.16	16.166	19.973
	31.977	26.777	28.976	29.145	29.589	25.017	28.702	27.055	15	24.763	24.892
	34.758	28.286	30.888	30.455	25.502	24.8	30.609	27.699	28.94	23.04	21.282
	30.542	28.299	25.984	30	24.975	29.722	30.541	28.476	27.223	29.145	20.208
	33.319	30.603	28.968	24.289	28.026	26.84	25.601	25.6	16.51	30.174	18.593
	32.178	29.345	28.643	27.135	26.159	31.761	25.943	29.438	20.435	19.384	24.514
	36.419	24.601	30.332	28.184	27.317	27.205	26.32	28.386	22.598	19.175	18.289
	34.164	29.093	27.807	28.305	28.138	24.634	27.205	24.61	19.106	21.805	21.335
	34.745	31.679	29.093	28.126	27.933	31.407	24.54	25.171	15.752	26.44	22.541
	Homogeneity of Variance Test
	Lenene Statistic	df1	df2	Sig.
	4.07328	10	99	0.000104924
	Welch’s ANOVA and Games-Howell post-hoc comparisons (The lower triangle represents the mean differences, the upper triangle represents the significance levels.)
		Average	Fielder	LGP2-1aG-A#1	LGP2-1aG-A#2	LGP2-1dG-A#1	LGP2-1dG-A#2	LGP2-1dG-A#3	LGP2-1adG-A#1	LGP2-1adG-A#2	ProGli:LGP2-1DA#1	ProGli:LGP2-1DA#2	ProGli:LGP2-1DA#3	5% significance level
	Fielder	33.0599		0.0027236	0.00183844	0.000629484	8.77926e-05	0.00361369	0.000306694	0.00149145	0.00064512	0.00099963	4.38984e-08	a
	LGP2-1aG-A#1	28.3675	4.6924		0.999469	0.999993	0.992753	0.99983	0.955178	0.795759	0.0411914	0.115928	0.000111763	bc
	LGP2-1aG-A#2	28.9413	4.1186	-0.5738		0.953137	0.558359	0.948921	0.527898	0.413058	0.0229147	0.0564172	2.07264e-05	bc
	LGP2-1dG-A#1	27.9529	5.107	0.4146	0.9884		0.999964	1	0.995894	0.918945	0.0587852	0.165573	0.000170928	bcd
	LGP2-1dG-A#2	27.5288	5.5311	0.8387	1.4125	0.4241		1	0.999964	0.979437	0.0818986	0.225979	0.000245574	bcd
	LGP2-1dG-A#3	27.6728	5.3871	0.6947	1.2685	0.2801	-0.144		0.999959	0.987671	0.0919833	0.268485	0.00171478	bcd
	LGP2-1adG-A#1	27.0594	6.0005	1.3081	1.8819	0.8935	0.4694	0.6134		0.99976	0.14328	0.39681	0.00205166	bcd
	LGP2-1adG-A#2	26.2325	6.8274	2.135	2.7088	1.7204	1.2963	1.4403	0.8269		0.363738	0.773429	0.0516862	bcde
	ProGli:LGP2-1DA#1	21.5093	11.5506	6.8582	7.432	6.4436	6.0195	6.1635	5.5501	4.7232		0.999338	1	cde
	ProGli:LGP2-1DA#2	23.0918	9.9681	5.2757	5.8495	4.8611	4.437	4.581	3.9676	3.1407	-1.5825		0.994636	bcde
	ProGli:LGP2-1DA#3	21.5617	11.4982	6.8058	7.3796	6.3912	5.9671	6.1111	5.4977	4.6708	-0.0524	1.5301		e
Fig. S11B	Grain length (mm)
	Fielder	LGP2-1aG-A#1	LGP2-1aG-A#2	LGP2-1dG-A#1	LGP2-1dG-A#2	LGP2-1dG-A#3	LGP2-1adG-A#1	LGP2-1adG-A#2	ProGli:LGP2-1DA#1	ProGli:LGP2-1DA#2	ProGli:LGP2-1DA#3
	6.909	7.072	7.303	7.248	7.088	7.225	7.041	7.317	7.323	7.059	6.92
	7.142	7.031	6.899	7.312	7.078	6.904	7.378	6.988	7.331	7.08	7.132
	7.023	6.944	7.026	7.157	7.125	7.03	7.283	7.36	7.063	7.029	7.297
	6.982	7.114	6.824	7.227	6.629	6.917	7.478	7.436	7.288	7.067	6.949
	7.066	7.226	7.073	7.3	7.208	7.081	7.539	7.046	7.388	7.157	7.19
	7.17	7.155	6.908	7.036	7.088	7.042	7.313	7.2	7.023	7.22	7.289
	6.935	7.372	7.298	6.867	7.099	7.079	7.332	7.132	7.091	6.908	7.172
	6.943	6.986	7.194	7.046	7.313	7.451	7.204	7.494	6.937	6.967	7.322
	6.957	7.29	6.938	7.085	7.187	6.864	7.185	7.123	7.091	6.997	6.997
	6.881	6.978	7.126	6.824	6.839	7.269	7.096	6.855	7.24	7.153	7.163
	Homogeneity of Variance Test
	Lenene Statistic	df1	df2	Sig.
	0.977	10	99	0.469
	Tukey's Honestly Significant Difference test (The lower triangle represents the mean differences, the upper triangle represents the significance levels.)
		Average	Fielder	LGP2-1aG-A#1	LGP2-1aG-A#2	LGP2-1dG-A#1	LGP2-1dG-A#2	LGP2-1dG-A#3	LGP2-1adG-A#1	LGP2-1adG-A#2	ProGli:LGP2-1DA#1	ProGli:LGP2-1DA#2	ProGli:LGP2-1DA#3	5% significance level
	Fielder	7.0008		0.870188	0.999186	0.970094	0.997992	0.981973	0.00618942	0.209443	0.336575	0.998395	0.658339	b
	LGP2-1aG-A#1	7.1168	-0.116		0.99921	1	0.999723	0.999998	0.411259	0.990585	0.998814	0.99963	0.999999	ab
	LGP2-1aG-A#2	7.0589	-0.0581	0.0579		0.999995	1	0.999999	0.0731102	0.714742	0.853638	1	0.983747	ab
	LGP2-1dG-A#1	7.0925	-0.0917	0.0243	-0.0336		0.999999	1	0.221333	0.937096	0.98258	0.999999	0.999759	ab
	LGP2-1dG-A#2	7.0654	-0.0646	0.0514	-0.0065	0.0271		1	0.092476	0.770902	0.892848	1	0.991126	ab
	LGP2-1dG-A#3	7.0862	-0.0854	0.0306	-0.0273	0.0063	-0.0208		0.183643	0.909476	0.970988	1	0.999321	ab
	LGP2-1adG-A#1	7.2849	-0.2841	-0.1681	-0.226	-0.1924	-0.2195	-0.1987		0.974163	0.916662	0.0870426	0.663065	a
	LGP2-1adG-A#2	7.1951	-0.1943	-0.0783	-0.1362	-0.1026	-0.1297	-0.1089	0.0898		1	0.756687	0.999693	ab
	ProGli:LGP2-1DA#1	7.1775	-0.1767	-0.0607	-0.1186	-0.085	-0.1121	-0.0913	0.1074	0.0176		0.883293	0.999993	ab
	ProGli:LGP2-1DA#2	7.0637	-0.0629	0.0531	-0.0048	0.0288	0.0017	0.0225	0.2212	0.1314	0.1138		0.989526	ab
	ProGli:LGP2-1DA#3	7.1431	-0.1423	-0.0263	-0.0842	-0.0506	-0.0777	-0.0569	0.1418	0.052	0.0344	-0.0794		ab
Fig. S11C	Grain wildth (mm)
	Fielder	LGP2-1aG-A#1	LGP2-1aG-A#2	LGP2-1dG-A#1	LGP2-1dG-A#2	LGP2-1dG-A#3	LGP2-1adG-A#1	LGP2-1adG-A#2	ProGli:LGP2-1DA#1	ProGli:LGP2-1DA#2	ProGli:LGP2-1DA#3
	3.315	2.955	3.089	3.093	3.213	3.073	3.082	3.123	3.006	2.868	3.15
	3.249	3.187	3.066	3.204	3.155	3.124	3.03	2.812	2.958	2.751	3.048
	3.278	2.975	3.179	3.311	3.075	2.997	3.12	3.128	2.993	2.909	3.272
	3.42	3.149	3.35	3.163	3.049	3.056	3.269	3.157	3.141	2.954	2.801
	3.252	3.017	3.013	3.199	3.097	3.254	3.223	3.136	3.213	3.311	2.812
	3.309	3.225	3.097	2.889	3.095	3.011	3.003	3.059	2.947	3.266	2.84
	3.228	3.086	3.044	2.885	3.031	3.296	3.11	3.205	2.884	2.791	3.086
	3.418	2.957	3.156	3.139	3.102	3.13	3.05	3.189	2.956	2.924	3.033
	3.375	3.027	3.103	3.263	3.187	2.983	3.045	3.084	3.005	2.834	2.804
	3.349	3.305	3.074	3.044	3.265	3.288	3.002	3.029	2.91	3.035	3.198
	Homogeneity of Variance Test
	Lenene Statistic	df1	df2	Sig.
	2.20318	10	99	0.0234782
	Welch’s ANOVA and Games-Howell post-hoc comparisons (The lower triangle represents the mean differences, the upper triangle represents the significance levels.)
		Average	Fielder	LGP2-1aG-A#1	LGP2-1aG-A#2	LGP2-1dG-A#1	LGP2-1dG-A#2	LGP2-1dG-A#3	LGP2-1adG-A#1	LGP2-1adG-A#2	ProGli:LGP2-1DA#1	ProGli:LGP2-1DA#2	ProGli:LGP2-1DA#3	5% significance level
	Fielder	3.3193		0.00427054	0.00181883	0.0111757	0.000523433	0.0132235	0.000339111	0.00237592	1.82861e-05	0.00424972	0.00669828	a
	LGP2-1aG-A#1	3.0883	0.231		0.999915	1	0.997862	0.999889	1	1	0.805341	0.797082	0.969223	b
	LGP2-1aG-A#2	3.1171	0.2022	-0.0288		1	1	1	0.999936	0.999964	0.304523	0.494174	0.78131	b
	LGP2-1dG-A#1	3.1034	0.2159	-0.0151	0.0137		0.999979	1	1	1	0.672161	0.698253	0.924802	b
	LGP2-1dG-A#2	3.1269	0.1924	-0.0386	-0.0098	-0.0235		1	0.996823	0.998559	0.138536	0.377189	0.651332	b
	LGP2-1dG-A#3	3.1212	0.1981	-0.0329	-0.0041	-0.0178	0.0057		0.999915	0.999948	0.412265	0.527026	0.805507	b
	LGP2-1adG-A#1	3.0934	0.2259	-0.0051	0.0237	0.01	0.0335	0.0278		1	0.568099	0.683491	0.925721	b
	LGP2-1adG-A#2	3.0922	0.2271	-0.0039	0.0249	0.0112	0.0347	0.029	0.0012		0.714323	0.744921	0.951185	b
	ProGli:LGP2-1DA#1	3.0013	0.318	0.087	0.1158	0.1021	0.1256	0.1199	0.0921	0.0909		0.999949	1	b
	ProGli:LGP2-1DA#2	2.9643	0.355	0.124	0.1528	0.1391	0.1626	0.1569	0.1291	0.1279	0.037		0.999985	b
	ProGli:LGP2-1DA#3	3.0044	0.3149	0.0839	0.1127	0.099	0.1225	0.1168	0.089	0.0878	-0.0031	-0.0401		b
