# Supplementary material for: Modulating Purothionin Accumulation and Signal Peptide Cleavage Fine‐Tunes Wheat Flour Gluten Properties to Improve Cookie‐Making Quality
Source: Adv Sci (Weinh). 2026 Jan 7;13(16):e12581. doi: 10.1002/advs.202512581 (PMC13042976; doi:10.1002/advs.202512581)
Supplement: Supplementary file 3 — Supporting File 3: advs73696‐sup‐0003‐Supplemental Tables.xlsx. [file ADVS-13-e12581-s003.xlsx]

## Sheet: Table S1
Table S1. List of candidate genes in 15-DAP seeds of lgp2 versus the Lumai 15.
GeneName	baseMean	log2FoldChange	lfcSE	stat	pvalue	padj	lgp2-1_readscount	lgp2-2_readscount	lgp2-3_readscount	WT-1_readscount	WT-2_readscount	WT-3_readscount	lgp2-1_FPKM	lgp2-2_FPKM	lgp2-3_FPKM	WT-1_FPKM	WT-2_FPKM	WT-3_FPKM	chr	start	end	strand	cs_description	rice	rice_function	tair	tair_function	regulation
TraesCS1D02G405400	295.508	-0.0553337	0.11878	-0.465849	0.641324	0.940538	331	296	335	264	265	292	28.8031	27.5497	35.1176	28.9075	31.339	34.6583	chr1D	469886290	469887335	-	Ubiquitin	Os06g0681400	Ubiquitin domain containing protein	AT4G02890	UBQ14; Polyubiquitin 14
TraesCS1D02G405600	2562.64	-0.157019	0.0407317	-3.85496	0.00011575	0.00389336	2959	2727	2413	2689	2357	2349	190.114	187.399	186.765	217.398	205.805	205.857	chr1D	470033797	470034986	-	Beta purothionin	0	0	0	0
TraesCS1D02G405700	19806.7	-0.881037	0.0221642	-39.7504	0	0	16839	16040	13712	24762	22765	22687	627.988	639.813	616.033	1162.03	1153.8	1154.05	chr1D	470043081	470044854	-	Beta purothionin	0	0	0	0
TraesCS1D02G405800	3104.36	-0.096578	0.0371209	-2.60172	0.00927587	0.133441	3610	3433	2981	3076	2917	2780	75.9042	77.2051	75.5073	81.3842	83.3533	79.729	chr1D	470069856	470074840	+	RING/U-box superfamily protein	Os05g0564300	Zinc finger, RING/FYVE/PHD-type domain containing protein	0	0
TraesCS1D02G405900	39.9919	-0.0905273	0.287937	-0.314399	0.753218	NA	47	50	33	41	36	36	2.06486	2.3495	1.74652	2.26658	2.14943	2.15729	chr1D	470075200	470076906	-	Ras-related protein, expressed	Os05g0564400	Similar to GTP-binding protein	AT5G60860	RABA1F; Ras-related protein RABA1f

## Sheet: Table S2
Table S2. List of candidate genes in 20-DAP seeds of lgp2 versus the Lumai 15.
GeneName	baseMean	log2FoldChange	lfcSE	stat	pvalue	padj	lgp2-1_readscount	lgp2-2_readscount	lgp2-3_readscount	WT-1_readscount	WT-2_readscount	WT-3_readscount	lgp2-1_FPKM	lgp2-2_FPKM	lgp2-3_FPKM	WT-1_FPKM	WT-2_FPKM	WT-3_FPKM	chr	start	end	strand	cs_description	rice	rice_function	tair	tair_function	regulation
TraesCS1D02G405400	92.6722	0.439558	0.203543	2.15954	0.0308085	0.263442	112	112	131	80	51	88	10.3636	10.2949	12.9739	9.71332	6.83918	8.16591	chr1D	469886290	469887335	-	Ubiquitin-40S ribosomal protein S27a-1	Os06g0681400	Ubiquitin domain containing protein	AT4G02890	UBQ14; Polyubiquitin 14
TraesCS1D02G405600	15155.9	-0.221353	0.0327596	-6.7569	1.41e-11	1.87e-09	15957	15583	15115	14262	12850	18128	1090.19	1057.58	1105.26	1278.54	1272.31	1242.02	chr1D	470033797	470034986	-	Type-5 thionin
TraesCS1D02G405700	48977.4	-0.610734	0.0294263	-20.7547	1.11e-95	3.16e-92	44438	43279	41534	51759	45895	66771	1762.27	1704.93	1762.89	2693.31	2637.68	2655.42	chr1D	470043081	470044854	-	Alpha-2-purothionin
TraesCS1D02G405800	2752.09	-0.02313	0.0475537	-0.486398	0.626685	0.937783	3215	2994	2895	2470	2138	3091	71.8824	66.4974	69.2777	72.4639	69.2769	69.3055	chr1D	470069856	470074840	+	Probable E3 ubiquitin-protein ligase ZFP1	Os05g0564300	Zinc finger, RING/FYVE/PHD-type domain containing protein
TraesCS1D02G405900	34.0505	0.662094	0.329858	2.00721	0.0447273	0.330163	51	44	44	15	27	31	2.38257	2.04192	2.20005	0.919496	1.82801	1.45233	chr1D	470075200	470076906	-	Ras-related protein RABA1f	Os05g0564400	Similar to GTP-binding protein	AT5G60860	RABA1F; Ras-related protein RABA1f

## Sheet: Table S3
Table S3. List of differentially expressed genes in 20-DAP seeds of lgp2 versus the Lumai 15.
GeneName	baseMean	log2FoldChange	lfcSE	stat	pvalue	padj	lgp2-1_readscount	lgp2-2_readscount	lgp2-3_readscount	WT-1_readscount	WT-2_readscount	WT-3_readscount	lgp2-1_FPKM	lgp2-2_FPKM	lgp2-3_FPKM	WT-1_FPKM	WT-2_FPKM	WT-3_FPKM	chr	start	end	strand	cs_description	rice	rice_function	tair	tair_function	regulation
TraesCS2D02G458700	9.23877	6.519	1.3281	4.9085	9.18e-07	5.09e-05	6	26	29	0	0	0	0.486116	2.09254	2.51472	0	0	0	chr2D	565515535	565517463	-	UBiQuitin family member	Os04g0628100	Similar to Polyubiquitin	AT1G55060	UBQ12; Polyubiquitin 12	down
TraesCS2B02G498100	15.3123	6.27413	1.24359	5.04519	4.53e-07	2.69e-05	37	30	34	0	0	1	2.29051	1.84486	2.25275	0	0	0.0620807	chr2B	694532159	694533010	-	Protein translation factor SUI1-like protein	Os04g0627900	Translation initiation factor SUI1 domain containing protein			down
TraesCS2A02G074400	92.328	5.14813	0.419306	12.2777	1.19e-34	7.62e-32	214	191	193	4	6	4	6.2188	5.51363	6.0028	0.152523	0.252687	0.116568	chr2A	32863434	32865329	+	F-box domain containing protein, expressed					up
TraesCS7A02G063600	11.2628	4.92991	1.1229	4.39035	1.13e-05	0.000487268	29	23	21	1	0	1	1.64646	1.29716	1.27608	0.0744967	0	0.0569352	chr7A	31693459	31694951	+	F-box protein PP2
TraesCS2A02G074300	28.1894	4.91802	0.720074	6.82988	8.5e-12	1.18e-09	79	63	41	0	3	2	2.09384	1.6587	1.16306	0	0.115233	0.0531586	chr2A	32772946	32775026	+	F-box domain containing protein, expressed					up
TraesCS2D02G474700	8.51387	3.885	0.991597	3.91792	8.93e-05	0.00291868	18	15	20	2	0	1	2.1239	1.75819	2.52578	0.309653	0	0.118328	chr2D	577548856	577549895	-	Ubiquitin	Os04g0628100	Similar to Polyubiquitin	AT4G02890	UBQ14; Polyubiquitin 14	down
TraesCS5B02G191700	8.2785	3.82887	1.01003	3.79085	0.000150134	0.00450833	9	18	24	1	1	1	0.582444	1.15717	1.66237	0.084917	0.0937888	0.0648991	chr5B	345138197	345139171	+	Heavy-metal-associated domain-containing family protein	Os09g0364800	Heavy metal transport/detoxification protein domain containing protein	AT4G39700	HIPP23; Heavy metal-associated isoprenylated plant protein 23
TraesCS5B02G331600	98.4511	3.65607	0.278343	13.1351	2.07e-39	1.71e-36	210	194	203	13	13	14	12.6296	11.59	13.0668	1.02588	1.13306	0.844355	chr5B	515713063	515715772	-	SKP1	Os09g0539500	Similar to SKP1-like protein 1A
TraesCS1A02G235200	22.8968	3.52043	0.567512	6.20327	5.53e-10	5.68e-08	51	46	43	7	2	1	1.06069	0.950363	0.957177	0.19103	0.0602823	0.0208568	chr1A	415634920	415641652	+	Threonine--tRNA ligase	Os08g0295300	Similar to Threonyl-tRNA synthetase, cytoplasmic (EC 6.1.1.3) (Threonine--tRNA ligase) (ThrRS)			up
TraesCS5B02G342800	22.6047	3.50771	0.562053	6.2409	4.35e-10	4.5e-08	42	50	46	5	3	2	2.61847	3.09657	3.06945	0.409027	0.271056	0.125042	chr5B	527033804	527034649	-	Calcium binding protein
TraesCS3B02G023600	21.1144	3.42268	0.566118	6.04587	1.49e-09	1.42e-07	47	44	38	3	3	4	1.00607	0.935606	0.870595	0.0842622	0.0930656	0.0858649	chr3B	10170580	10175005	+	transmembrane protein, putative (DUF594)
TraesCS3D02G483700	8.01045	3.36337	0.909813	3.69677	0.000218362	0.00613876	19	16	14	2	0	2	4.8412	4.04977	3.81795	0.66867	0	0.511042	chr3D	581012952	581013452	-	cysteine-rich TM module stress tolerance protein	Os01g0948600	Conserved hypothetical protein
TraesCS7D02G085500	8.11835	3.34319	0.89997	3.71478	0.000203381	0.00577156	16	15	18	2	1	1	5.0232	4.67803	6.04834	0.823898	0.454988	0.314838	chr7D	52513778	52526633	+	Gamma-aminobutyric acid receptor subunit gamma-2	Os06g0143100	Similar to Cadmium tolerant 1
TraesCS2B02G480300	9.63584	3.24963	0.81264	3.99885	6.37e-05	0.00219212	18	23	17	2	2	1	1.32411	1.6807	1.33845	0.193047	0.213216	0.0737696	chr2B	677809335	677811488	-	UBiQuitin family member	Os04g0628100	Similar to Polyubiquitin	AT5G20620	UBQ4; Polyubiquitin 4	down
TraesCS4A02G389900	66.5448	3.21313	0.309481	10.3823	2.98e-25	1.29e-22	121	140	139	11	10	15	37.9879	43.6616	46.7066	4.53144	4.54988	4.72257	chr4A	667174383	667174854	-	Gamma-aminobutyric acid receptor subunit gamma-2	Os06g0143100	Similar to Cadmium tolerant 1
TraesCS7B02G290200	29.444	3.21237	0.462733	6.94218	3.86e-12	5.67e-10	55	58	64	6	3	7	4.10311	4.29823	5.11015	0.587333	0.324348	0.523691	chr7B	526432435	526433141	-	60S acidic ribosomal protein P2
TraesCS4A02G390000	8.0964	2.97596	0.848859	3.50584	0.000455174	0.0111736	15	21	12	3	1	1	4.62663	6.43434	3.96149	1.21416	0.447005	0.309315	chr4A	667225463	667226800	+	Gamma-aminobutyric acid receptor subunit gamma-2	Os06g0143100	Similar to Cadmium tolerant 1
TraesCS6A02G076600	98.3937	2.8956	0.238817	12.1248	7.81e-34	4.87e-31	196	196	187	22	15	28	7.70898	7.65787	7.87202	1.13539	0.85501	1.1044	chr6A	46782404	46783903	-	F-box domain containing protein, expressed
TraesCS6B02G422400	35.7419	2.78765	0.399594	6.9762	3.03e-12	4.52e-10	73	54	80	6	9	10	3.42857	2.51939	4.02146	0.369763	0.612592	0.470996	chr6B	692611960	692613312	-	F-box protein PP2	Os02g0813350	Cyclin-like F-box domain containing protein
TraesCS7A02G090300	88.7776	2.77868	0.253131	10.9772	4.92e-28	2.54e-25	164	178	173	27	17	18	50.5845	54.5387	57.1114	10.9275	7.59909	5.56766	chr7A	54995757	54997112	+	Gamma-aminobutyric acid receptor subunit gamma-2	Os06g0143100	Similar to Cadmium tolerant 1
TraesCS7A02G183600	19.784	2.76142	0.525806	5.25179	1.51e-07	1.02e-05	34	47	34	7	3	4	7.86527	10.8005	8.41816	2.12479	1.00576	0.927944	chr7A	138348215	138348667	+	Defensin
TraesCSU02G027300	90.2161	2.76064	0.245297	11.2543	2.21e-29	1.22e-26	168	180	175	23	19	22	5.2587	5.59698	5.86288	0.944671	0.861911	0.690588	chrUn	27267339	27269119	+	F-box family protein
TraesCS3D02G225900	15.0956	2.70618	0.59181	4.57272	4.81e-06	0.000226569	34	25	28	5	3	3	1.00746	0.73587	0.887996	0.194403	0.128828	0.0891452	chr3D	307794131	307796298	-	Cytochrome P450	Os01g0627900	Similar to Cytochrome P450
TraesCS7B02G088400	26.1878	2.69952	0.45922	5.87849	4.14e-09	3.63e-07	55	58	40	3	4	13	7.30704	7.65453	5.68778	0.522978	0.770155	1.73201	chr7B	103615404	103615898	+	Defensin
TraesCS5B02G509400	174.376	2.66696	0.178298	14.9578	1.38e-50	1.54e-47	379	319	308	45	33	54	13.5249	11.3083	11.7638	2.10713	1.70666	1.93248	chr5B	674658567	674661600	-	Calreticulin	Os03g0832200	Similar to Calcium-binding protein precursor (Calreticulin)
TraesCS1A02G332800	89.2982	2.53455	0.244681	10.3586	3.83e-25	1.64e-22	155	161	190	19	23	31	2.21912	2.28975	2.91143	0.356933	0.477218	0.445081	chr1A	521256437	521260120	+	Calcium-transporting ATPase	Os05g0495600	Similar to autoinhibited calcium ATPase			up
TraesCS2D02G459100	7.14984	2.52931	0.849913	2.97596	0.00292074	0.0494947	20	10	11	3	0	3	1.78792	0.888033	1.05248	0.351902	0	0.268946	chr2D	565758514	565761025	-	Ubiquitin	Os04g0628100	Similar to Polyubiquitin	AT4G05320	UBQ10; Polyubiquitin 10	down
TraesCS6B02G100600	11.388	2.47078	0.703824	3.51051	0.000447253	0.0110162	13	19	32	0	3	7	0.452585	0.657085	1.19237	0	0.151362	0.244389	chr6B	78617651	78622842	+	F-box family protein
TraesCS7A02G035500	39038.2	2.43341	0.0388056	62.7077	0	0	74119	71643	73673	10671	9638	13493	7403.98	7109.2	7876.76	1398.7	1395.28	1351.67	chr7A	15697493	15698020	-	Gliadin-like avenin
TraesCS4A02G453400	21486.4	2.36709	0.0400064	59.1679	0	0	39988	39903	40026	5782	5656	7934	4087.42	4051.7	4378.91	775.498	837.854	813.278	chr4A	717960030	717960545	+	Gamma-gliadin
TraesCS6B02G102500	95.6294	2.34203	0.229753	10.1937	2.12e-24	8.72e-22	203	156	174	23	25	40	5.03146	3.84091	4.61584	0.748012	0.898002	0.994226	chr6B	80233893	80236116	-	F-box family protein
TraesCS7A02G349000	14.1053	2.3406	0.586651	3.98976	6.61e-05	0.00226867	21	37	21	3	4	6	0.878362	1.53733	0.940107	0.164649	0.242468	0.251671	chr7A	511794047	511795589	-	Trichome birefringence-like protein	Os06g0531400	Protein of unknown function DUF231 domain containing protein
TraesCS5A02G262100	9.04377	2.33138	0.760273	3.06651	0.00216576	0.0392099	14	22	14	0	6	2	1.09071	1.70261	1.16738	0	0.677441	0.156256	chr5A	475596526	475597202	+	Calcium-binding EF-hand family protein-like	Os09g0483100	EF-Hand type domain containing protein
TraesCS5D02G194700	6.9176	2.32989	0.877778	2.6543	0.00794721	0.104334	12	11	16	0	0	7	1.00464	0.914815	1.43368	0	0	0.587698	chr5D	298691796	298694722	+	Ubiquitin	Os06g0681400	Ubiquitin domain containing protein	AT5G37640	UBQ9; Polyubiquitin 9
TraesCS7A02G035600	4699.14	2.32896	0.051238	45.4537	0	0	8563	8794	8744	1353	1301	1653	865.217	882.667	945.611	179.382	190.509	167.494	chr7A	15701697	15702218	-	Gamma-gliadin
TraesCS7D02G032100	34652.5	2.29466	0.0397997	57.6552	0	0	63879	63074	64784	9914	9388	13272	6454.42	6330.83	7006	1314.41	1374.71	1344.81	chr7D	16715318	16715839	-	Gamma-gliadin
TraesCS2B02G211800	9.00976	2.24573	0.732856	3.06435	0.00218142	0.0393948	22	12	16	4	0	5	1.26815	0.687133	0.987125	0.302546	0	0.289032	chr2B	195455610	195457132	+	endomembrane-type CA-ATPase 4					down
TraesCS3A02G336800	126.817	2.24316	0.196286	11.428	3.03e-30	1.76e-27	230	268	202	33	38	52	9.52199	11.0216	8.95066	1.79266	2.27994	2.15889	chr3A	583747947	583749328	+	Late embryogenesis abundant (LEA) hydroxyproline-rich glycoprotein family	Os01g0812100	Similar to NHL25	AT2G27080	NHL13; NDR1/HIN1-like protein 13
TraesCS4A02G436000	57.8749	2.24085	0.557021	4.02292	5.75e-05	0.00200941	90	128	100	10	30	13	3.54512	5.00853	4.21592	0.516859	1.71257	0.513522	chr4A	705763255	705764593	-	Serpin-like protein
TraesCS3A02G517400	8.44232	2.21407	0.761331	2.90815	0.00363573	0.0588219	23	10	13	4	3	1	1.17891	0.509173	0.713183	0.269028	0.222851	0.0514021	chr3A	734441986	734443660	-	Rho GTPase-activating protein	Os01g0967200	Similar to Rac GTPase activating protein 1
TraesCS5D02G199500	27.4685	2.21038	0.408159	5.41549	6.11e-08	4.43e-06	46	48	56	10	7	10	2.99162	3.101	3.89799	0.853359	0.65976	0.652192	chr5D	302104657	302105595	+	Heavy-metal-associated domain-containing family protein	Os09g0364800	Heavy metal transport/detoxification protein domain containing protein	AT4G39700	HIPP23; Heavy metal-associated isoprenylated plant protein 23
TraesCS3D02G094300	9.16852	2.20035	0.696795	3.15782	0.00158956	0.0306166	18	15	17	3	3	3	1.41488	1.17125	1.43021	0.309422	0.341749	0.23648	chr3D	48012866	48013536	+	Calcium-binding site, putative
TraesCS6A02G260700	7.15092	2.16702	0.838222	2.58526	0.00973048	0.120884	23	8	8	4	2	1	2.60322	0.899466	0.969119	0.594055	0.32806	0.113504	chr6A	484079080	484079545	-	Histone H4	Os02g0684500	Similar to Histone H4	AT3G53730	Histone H4
TraesCS2D02G417700	44.9077	2.16582	0.324037	6.68387	2.33e-11	3e-09	67	93	84	13	16	16	4.97721	6.86287	6.67873	1.26718	1.72254	1.19195	chr2D	531928766	531929619	+	cysteine-rich/transmembrane domain A-like protein			AT1G56060	unknown protein; BEST Arabidopsis thaliana protein match is: unknown protein (TAIR:AT2G32210.1); Has 180 Blast hits to 180 proteins in 22 species: Archae - 0; Bacteria - 0; Metazoa - 0; Fungi - 10; Plants - 170; Viruses - 0; Other Eukaryotes - 0 (so /.../NCBI BLink).	down
TraesCS3A02G239500	8.55346	2.15444	0.752523	2.86296	0.0041971	0.0652401	11	22	14	0	3	6	0.962154	1.91155	1.31064	0	0.380288	0.526297	chr3A	449514356	449514958	-	Werner Syndrome-like exonuclease	Os01g0660800	3'-5' exonuclease domain containing protein			down
TraesCS2A02G312400	15.6217	2.13141	0.553174	3.85305	0.000116658	0.00366024	20	42	23	4	6	6	2.95482	6.16399	3.63691	0.775433	1.28467	0.888955	chr2A	537003402	537003860	+	Histone H2B	Os01g0152700	Similar to Histone H2B (CaH2B)	AT3G45980	H2B; Histone H2B	down
TraesCS2B02G561600	6.45213	2.12308	0.850534	2.49617	0.0125544	0.145272	8	10	17	1	1	5	1.39257	1.72917	3.16723	0.228407	0.25227	0.872818	chr2B	754152065	754152367	+	Wound-responsive family protein	Os04g0635000	Similar to H0315F07.10 protein			down
TraesCS4D02G056100	7.48564	2.1069	0.771786	2.7299	0.00633531	0.0883951	18	14	9	3	1	4	1.18083	0.912332	0.631916	0.258237	0.095072	0.263148	chr4D	31435596	31437598	+	Ubiquinol-cytochrome C reductase hinge protein	Os03g0724600	Conserved hypothetical protein
TraesCS3D02G351300	8.81099	2.09305	0.721867	2.8995	0.00373764	0.0599394	10	18	19	3	4	2	1.2833	2.29462	2.60967	0.505163	0.743921	0.257386	chr3D	462246218	462246628	-	Histone H2B	Os01g0839500	Histone-fold domain containing protein	AT5G02570	Histone H2B.9
TraesCS5B02G531100	17.7133	2.08849	0.497216	4.20038	2.66e-05	0.00103565	34	31	31	7	3	9	6.29221	5.69899	6.1403	1.69983	0.80461	1.6703	chr5B	689336940	689337224	-	Lipid transfer protein
TraesCS5B02G478300	20.1062	2.08132	0.475607	4.37614	1.21e-05	0.000516219	44	30	34	5	9	7	3.58135	2.42564	2.96195	0.534008	1.06164	0.571373	chr5B	650132159	650133003	-	Wound-induced protease inhibitor
TraesCS3A02G132200	17.5774	2.07336	0.501983	4.13033	3.62e-05	0.00134156	29	35	31	3	6	10	1.35001	1.61852	1.54456	0.18325	0.40479	0.466838	chr3A	108918715	108922085	+	Protein transport sec20	Os02g0658900	Sec20 family protein			down
TraesCS5D02G236400	16.8495	2.04602	0.522476	3.91601	9e-05	0.00293629	27	32	31	2	9	7	2.01141	2.36809	2.47173	0.195501	0.971668	0.522951	chr5D	344873824	344874531	-	Oxidoreductase/ transition metal ion binding protein	Os09g0445600	Similar to oxidoreductase/ transition metal ion binding protein
TraesCS4A02G046300	17.3191	2.03902	0.500355	4.07514	4.6e-05	0.00164473	26	35	32	5	5	9	2.06526	2.76173	2.72054	0.52114	0.575587	0.71692	chr4A	37828330	37831556	+	formin 3
TraesCS2A02G156800	8.27179	2.02938	0.733367	2.76721	0.0056539	0.0812385	11	15	18	1	4	4	0.62452	0.845973	1.09378	0.0744967	0.329119	0.227741	chr2A	103354531	103355459	-	RING/U-box superfamily protein, putative	Os07g0631200	Zinc finger, RING/FYVE/PHD-type domain containing protein	AT1G14200		up
TraesCS1A02G166100	8.54679	2.02719	0.752046	2.69556	0.00702696	0.0953894	10	14	21	6	2	1	0.512073	0.71215	1.15095	0.40315	0.148423	0.0513522	chr1A	298635520	298636647	-	Plant basic secretory family protein	Os10g0490900	Similar to Secretory protein			up
TraesCS2A02G109800	9.84178	2.00421	0.670583	2.98877	0.00280107	0.0479116	15	26	12	3	3	5	0.964821	1.66127	0.826115	0.253198	0.279651	0.322517	chr2A	61488001	61488927	+	Ethylene-responsive transcription factor	Os07g0674800	Similar to AP2 domain transcription factor EREBP	AT3G16770	RAP2-3; Ethylene-responsive transcription factor RAP2-3	up
TraesCS4A02G202200	62.6011	1.96592	0.268373	7.32533	2.38e-13	4.03e-11	107	125	102	16	19	37	3.94655	4.57989	4.02659	0.774348	1.01561	1.36855	chr4A	491914927	491917719	-	Alcohol dehydrogenase	Os11g0210500	Similar to Alcohol dehydrogenase	AT1G77120	ADH1; Alcohol dehydrogenase class-P
TraesCS7D02G086600	14.8114	1.9578	0.593629	3.29803	0.000973673	0.0206224	31	13	34	1	7	9	9.73244	4.05429	11.4246	0.411949	3.18491	2.83354	chr7D	53274665	53275136	-	Gamma-aminobutyric acid receptor subunit gamma-2	Os06g0143100	Similar to Cadmium tolerant 1
TraesCS6D02G363100	26.8383	1.952	0.408794	4.77502	1.8e-06	9.35e-05	51	36	55	9	7	15	1.50107	1.05256	1.7326	0.347582	0.298586	0.442741	chr6D	453650362	453652540	-	Cytochrome P450	Os01g0602200	Cytochrome P450 monooxygenase, Tolerance to acetolactate synthase-inhibiting herbicides (pseudogene)
TraesCS5A02G055200	15.2031	1.93841	0.54521	3.55534	0.000377493	0.00958434	33	24	23	3	9	5	6.82564	4.93119	5.09168	0.814205	2.69781	1.03711	chr5A	51748040	51748294	-	Phosphatidylinositol glycan anchor biosynthesis class U protein
TraesCS6D02G046400	9.42539	1.93206	0.676669	2.85525	0.00430026	0.0663994	23	12	15	4	2	5	1.75812	0.911199	1.2272	0.401202	0.221559	0.383281	chr6D	20813074	20813763	-	Histone H2B	Os01g0152700	Similar to Histone H2B (CaH2B)	AT2G37470	Histone H2B.4
TraesCS6A02G378800	19.3884	1.9265	0.48983	3.933	8.39e-05	0.00278422	30	39	33	13	4	5	0.816043	1.05382	0.960747	0.464	0.157685	0.136392	chr6A	599829759	599832112	-	Cytochrome P450	Os02g0824100	Cytochrome P450 family protein
TraesCS1A02G370100	57.2055	1.92465	0.276935	6.94984	3.66e-12	5.42e-10	101	92	109	19	16	32	4.66063	4.21718	5.38336	1.15043	1.07	1.48081	chr1A	547391832	547395833	-	Alcohol dehydrogenase	Os11g0210500	Similar to Alcohol dehydrogenase	AT1G77120	ADH1; Alcohol dehydrogenase class-P	up
TraesCS5D02G269400	11.3227	1.91745	0.620417	3.09058	0.00199764	0.0367256	23	25	12	5	4	4	1.70619	1.84226	0.952763	0.486691	0.43003	0.297568	chr5D	372454209	372454919	+	Calcium-binding EF-hand family protein-like	Os09g0483100	EF-Hand type domain containing protein
TraesCS1D02G024700	15.0549	1.8981	0.533917	3.55504	0.000377921	0.00959044	31	31	18	5	4	9	1.72474	1.7133	1.07186	0.365018	0.322523	0.502147	chr1D	10380512	10382580	+	Dehydration-induced 19-like protein	Os05g0107900	Similar to Protein DEHYDRATION-INDUCED 19 homolog 6			up
TraesCS6A02G383100	24.6705	1.89096	0.420249	4.49961	6.81e-06	0.000312331	51	45	34	13	6	10	4.31077	3.77841	3.07587	1.44182	0.73498	0.847641	chr6A	602159247	602160012	-	F-box family protein-like	Os02g0812600	F-box domain, cyclin-like domain containing protein
TraesCS4A02G453800	52819.5	1.88721	0.0384145	49.1274	0	0	92906	92267	91897	19415	18348	24363	5711.18	5634.3	6046.26	1566.04	1634.6	1501.9	chr4A	718033180	718034037	+	Gliadin-like avenin
TraesCS5A02G223100	22.6293	1.88679	0.441866	4.27005	1.95e-05	0.000789576	39	40	40	13	3	11	1.49058	1.51866	1.63627	0.651954	0.166169	0.421609	chr5A	438925043	438932288	+	Zinc finger protein	Os09g0421600	Zinc finger, U1-type domain containing protein
TraesCS2A02G044700	57.1512	1.8839	0.286658	6.57195	4.97e-11	6.01e-09	90	125	85	16	26	25	1.52291	2.10114	1.53941	0.355251	0.637596	0.424228	chr2A	17615409	17620051	+	Formin-like protein					up
TraesCS7D02G031900	246.396	1.86325	0.1356	13.7407	5.79e-43	5.48e-40	411	463	413	93	92	108	7.82867	8.7607	8.41977	2.32441	2.53965	2.06299	chr7D	16708015	16711544	+	F-box protein	Os06g0111100	Similar to F-box domain containing protein
TraesCS3B02G367900	120.633	1.83868	0.19352	9.50124	2.07e-21	7.47e-19	194	212	221	37	49	60	10.3044	11.1858	12.5637	2.57872	3.77186	3.19594	chr3B	580062576	580063568	+	Late embryogenesis abundant (LEA) hydroxyproline-rich glycoprotein family	Os01g0812100	Similar to NHL25	AT2G27080	NHL13; NDR1/HIN1-like protein 13
TraesCS5A02G237300	50.6625	1.83589	0.28898	6.35301	2.11e-10	2.3e-08	94	80	89	22	18	21	1.93441	1.63539	1.96026	0.594055	0.536825	0.433378	chr5A	453002070	453007176	-	Remorin	Os09g0456100	Remorin, C-terminal region domain containing protein	AT1G45207	Remorin family protein
TraesCS6A02G362200	116.351	1.82284	0.202116	9.01878	1.9e-19	5.86e-17	201	200	204	59	27	57	16.6428	16.4502	18.0786	6.4101	3.23991	4.73295	chr6A	592222495	592223238	+	Neutral/alkaline non-lysosomal ceramidase
TraesCS6B02G102700	327.298	1.81301	0.116073	15.6196	5.36e-55	6.85e-52	565	596	540	134	102	168	17.0286	17.8439	17.4192	5.29931	4.45524	5.07771	chr6B	80821149	80823078	-	F-box family protein
TraesCS6A02G051600	14.0776	1.8092	0.546658	3.30956	0.000934433	0.0199112	26	29	18	5	7	5	0.932245	1.03292	0.690769	0.235239	0.363743	0.179785	chr6A	26930769	26933269	+	Protein kinase	Os02g0118200	Similar to Protein kinase APK1B, chloroplast precursor (EC 2.7.1.-)
TraesCS5B02G107400	11.3221	1.80059	0.62227	2.89359	0.00380867	0.0608114	30	16	13	6	3	5	1.43195	0.758645	0.664132	0.375787	0.207524	0.239334	chr5B	146267318	146269303	-	LIM domain protein	Os12g0510900	Similar to LIM domain protein WLIM-1
TraesCS7D02G031700	73132.3	1.79832	0.0368704	48.7742	0	0	126230	127699	124655	27603	26811	35960	7786.92	7825.32	8230.32	2234.31	2396.93	2224.59	chr7D	16691109	16691963	-	Gliadin-like avenin
TraesCS5D02G476800	10.7103	1.79511	0.62471	2.87351	0.00405944	0.0638185	21	15	19	3	6	4	3.02627	2.14729	2.93053	0.567274	1.25308	0.578063	chr5D	515641696	515642061	-	Non-specific lipid-transfer protein	Os03g0808500	Plant lipid transfer protein/Par allergen family protein
TraesCS5A02G153400	26.4287	1.79384	0.403299	4.44792	8.67e-06	0.000385348	41	52	43	12	12	8	4.3953	5.53757	4.93374	1.68799	1.86434	0.860046	chr5A	330964051	330964542	+	Calcium-binding protein	Os11g0105000	EF-HAND 2 domain containing protein
TraesCS7B02G017600	6.25831	1.78975	0.83824	2.13513	0.0327502	0.273815	15	14	4	3	1	4	1.2228	1.13372	0.349003	0.3209	0.118142	0.327003	chr7B	15018129	15018775	+	Histone H3	Os06g0160001	H3R-21; Histone H3	AT5G65360	HTR1; Histone H3
TraesCS1D02G261900	10.2884	1.76996	0.630166	2.80873	0.0049738	0.0738541	17	17	19	6	2	5	1.34027	1.33139	1.60325	0.620694	0.228514	0.395312	chr1D	355825229	355825897	+	Histone H3	Os04g0419600	Histone H3	AT5G10400	HTR1; Histone H3	up
TraesCS3D02G020500	321.439	1.76953	0.120171	14.7251	4.45e-49	4.84e-46	531	547	575	130	119	154	47.3889	48.4932	54.9229	15.2233	15.3911	13.7826	chr3D	6949696	6950286	+	Cysteine proteinase inhibitor
TraesCS5D02G035000	13.5652	1.76595	0.545059	3.23993	0.00119561	0.0242485	26	25	19	6	5	6	1.13333	1.08252	0.886424	0.343177	0.315859	0.262278	chr5D	34063806	34065700	+	F-box protein PP2
TraesCS5B02G099700	73.7545	1.76484	0.241124	7.3192	2.49e-13	4.21e-11	118	126	135	23	31	39	1.95102	2.06948	2.389	0.498987	0.742813	0.646652	chr5B	132600898	132604936	-	Respiratory burst oxidase, putative, expressed	Os12g0541300	NADPH oxidase, Respiratory burst oxidase homolog, Ethylene-induced aerenchyma formation in roots under oxygen-deficient conditions
TraesCS6D02G365700	121.495	1.75764	0.187745	9.36186	7.83e-21	2.65e-18	229	210	188	40	45	70	8.59052	7.82555	7.54824	1.96892	2.44645	2.63335	chr6D	454657358	454659100	-	Cinnamoyl CoA reductase	Os02g0811400	Similar to Cinnamoyl CoA reductase
TraesCS6D02G366200	13.5824	1.75578	0.567456	3.09412	0.00197398	0.0363299	22	15	32	5	6	6	0.765913	0.518752	1.19237	0.228407	0.302724	0.209476	chr6D	454825731	454827612	+	Cinnamoyl CoA reductase	Os02g0811400	Similar to Cinnamoyl CoA reductase
TraesCS3A02G334200	93.0851	1.75006	0.217144	8.05945	7.66e-16	1.69e-13	167	145	167	32	30	58	3.95517	3.41137	4.23321	0.994448	1.0297	1.37754	chr3A	579552578	579555418	+	Calcium-dependent protein kinase	Os01g0808400	Similar to Calcium-dependent protein kinase (Fragment)	AT2G26980	CIPK3; Non-specific serine/threonine protein kinase
TraesCS2B02G561700	6.4286	1.74982	0.828478	2.11209	0.0346784	0.284354	14	11	8	0	5	3	2.46137	1.92111	1.50537	0	1.27397	0.528928	chr2B	754551187	754551486	+	Wound-responsive family protein	Os04g0635000	Similar to H0315F07.10 protein			down
TraesCS1A02G045500	8.99506	1.74167	0.694986	2.50605	0.0122088	0.142428	16	20	10	3	6	2	1.86291	2.3132	1.24616	0.458327	1.01242	0.233522	chr1A	27054357	27056618	-	SEC14 cytosolic factor family protein / phosphoglyceride transfer family protein					up
TraesCS1A02G043300	8.76206	1.73932	0.705247	2.46626	0.0136534	0.153804	20	15	10	1	6	4	1.09997	0.819509	0.588646	0.0721662	0.478235	0.220616	chr1A	24077190	24078148	+	Clavata3/ESR (CLE) gene family member					up
TraesCS1A02G233800	89.6716	1.73355	0.227748	7.61172	2.7e-14	5.1e-12	157	174	130	49	24	42	3.95451	4.35365	3.50461	1.61947	0.876079	1.06089	chr1A	408491115	408493891	+	Tryptophan aminotransferase					up
TraesCS4A02G453500	127.596	1.71619	0.188742	9.09276	9.66e-20	3.05e-17	229	239	184	56	54	53	3.23728	3.35624	2.78398	1.03876	1.10631	0.751358	chr4A	717963268	717968006	-	F-box protein	Os06g0111100	Similar to F-box domain containing protein
TraesCS4D02G187300	10.3822	1.6853	0.628484	2.68153	0.0073287	0.0982885	14	20	19	2	4	8	0.872825	1.23863	1.26782	0.163611	0.361409	0.500168	chr4D	326248799	326249644	-	Long cell-linked locus protein, putative, expressed	Os03g0302800	Similar to Long cell-linked locus protein	AT4G02170	unknown protein; BEST Arabidopsis thaliana protein match is: unknown protein (TAIR:AT5G38700.1); Has 53 Blast hits to 53 proteins in 10 species: Archae - 0; Bacteria - 0; Metazoa - 0; Fungi - 0; Plants - 53; Viruses - 0; Other Eukaryotes - 0 (source /.../ BLink).
TraesCS2B02G110600	6.70382	1.66493	0.761655	2.18593	0.0288204	0.251835	11	11	12	3	2	4	1.21631	1.20825	1.42016	0.435267	0.320494	0.443545	chr2B	72580536	72581012	-	Multidrug resistance protein ABC transporter family protein, putative	Os03g0305200	Conserved hypothetical protein			down
TraesCS5D02G244300	38.2698	1.66346	0.328652	5.06148	4.16e-07	2.5e-05	66	65	63	22	10	19	1.48891	1.45663	1.52114	0.651224	0.326937	0.429839	chr5D	352824244	352829926	+	Remorin	Os09g0456100	Remorin, C-terminal region domain containing protein	AT1G45207	Remorin family protein
TraesCS5A02G393200	14.636	1.66198	0.529627	3.13802	0.00170095	0.0323534	27	30	18	4	5	11	1.62011	1.78819	1.156	0.314937	0.4348	0.661912	chr5A	589060542	589062388	-	Glucan endo-1,3-beta-glucosidase 3	Os03g0756300	X8 domain containing protein	AT5G61130	PDCB1
TraesCS5B02G440500	8.14551	1.6495	0.699822	2.35703	0.0184216	0.188603	14	10	17	3	3	5	0.819545	0.581509	1.06512	0.230435	0.25451	0.293523	chr5B	612673729	612674711	-	Bax inhibitor-1 family protein	Os03g0795600	Uncharacterised protein family UPF0005 domain containing protein
TraesCSU02G133100	11.1431	1.64873	0.640291	2.57497	0.0100249	0.12342	32	17	8	5	4	6	1.04378	0.550833	0.279289	0.213999	0.189086	0.196263	chrUn	112593724	112599863	+	F-box family protein
TraesCS2A02G101700	3337.48	1.64673	0.0501022	32.8674	6.43e-237	4.11e-233	5667	5555	5629	1346	1327	1806	167.544	163.144	178.119	52.2159	56.8571	53.5451	chr2A	54705404	54707580	-	Ricin B-like lectin R40G2	Os07g0684000	Ricin B-related lectin domain containing protein			up
TraesCS6B02G420000	20.4453	1.64576	0.442642	3.71803	0.000200779	0.00571996	41	33	30	8	6	14	1.60303	1.28169	1.2554	0.410422	0.339976	0.548925	chr6B	691631853	691633559	-	Cinnamoyl CoA reductase	Os02g0811400	Similar to Cinnamoyl CoA reductase
TraesCS5D02G484000	46.0875	1.6439	0.328022	5.01154	5.4e-07	3.14e-05	75	62	93	17	27	16	4.01601	3.29789	5.32991	1.19444	2.09525	0.859172	chr5D	520376838	520377942	-	LURP-one-like protein	Os03g0816800	Protein of unknown function DUF567 family protein	AT5G01750	Protein LURP-one-related 15
TraesCS1B02G185900	11.2255	1.62388	0.596663	2.7216	0.00649659	0.0900309	16	18	22	4	6	5	1.06151	1.18628	1.56217	0.348213	0.57689	0.332659	chr1B	332795666	332796460	-	Dof zinc finger protein	Os10g0496000	Zinc finger, Dof-type family protein			up
TraesCS5A02G526000	70.8898	1.619	0.243113	6.65944	2.75e-11	3.49e-09	115	111	129	26	33	37	4.37311	4.19302	5.25033	1.29733	1.81864	1.41098	chr5A	685994982	685997763	-	Rhomboid-like protein	Os03g0116400	Similar to Membrane protein	AT1G12750	RBL6; RHOMBOID-like protein 6, mitochondrial
TraesCS6D02G241500	7.18345	1.59313	0.74332	2.14326	0.0320924	0.270172	11	13	12	1	4	5	1.85955	2.18308	2.1712	0.221819	0.979973	0.847641	chr6D	343676509	343676820	-	Histone H4	Os04g0583600	Similar to Histone H4	AT1G07820	Histone H4
TraesCS2A02G357800	14.3496	1.59296	0.586862	2.71437	0.00664018	0.0916481	39	12	21	2	8	10	1.13209	0.346025	0.652435	0.0761776	0.336546	0.2911	chr2A	602439030	602444330	+	Receptor-like kinase	Os04g0503600	Similar to OSIGBa0112M24.5 protein			down
TraesCS1D02G364400	10.0186	1.59006	0.662282	2.40088	0.0163558	0.174115	23	8	19	2	5	7	1.65724	0.572611	1.46526	0.189091	0.522117	0.505805	chr1D	445366148	445366879	-	Histone H4	Os04g0583600	Similar to Histone H4	AT2G28740	HIS4; Histone H4	up
TraesCS2D02G110000	16.6158	1.58838	0.483315	3.28643	0.00101466	0.021297	25	29	29	8	6	9	1.37067	1.57944	1.70175	0.575529	0.476744	0.494839	chr2D	61021444	61022517	+	Ethylene-responsive transcription factor	Os07g0674800	Similar to AP2 domain transcription factor EREBP	AT2G47520	ERF071; Ethylene-responsive transcription factor ERF071	down
TraesCS1A02G149700	59.0028	1.58547	0.268108	5.91353	3.35e-09	2.99e-07	112	85	98	32	18	32	1.28643	0.969835	1.20475	0.482281	0.299626	0.368591	chr1A	257415277	257420268	+	Receptor protein kinase, putative	Os10g0468500	Serine/threonine protein kinase-related domain containing protein			up
TraesCS3A02G046100	147.411	1.56591	0.167588	9.34381	9.29e-21	3.12e-18	234	266	236	56	59	93	16.4341	18.5576	17.7397	5.1606	6.00511	6.54997	chr3A	24678221	24679061	-	Trypsin inhibitor	Os01g0124600	Similar to cDNA clone:001-125-E08, full insert sequence			down
TraesCS7B02G211600	19.7083	1.55932	0.449619	3.4681	0.00052416	0.0126424	35	26	37	8	7	13	0.916596	0.676386	1.03709	0.274905	0.265673	0.341413	chr7B	387160478	387163988	-	Transcription factor Inducer of CBF expression 1	Os08g0108500	Similar to Transcription factor LAX PANICLE
TraesCS4A02G407500	75.9892	1.55333	0.235865	6.58568	4.53e-11	5.59e-09	123	149	106	36	34	36	10.0581	12.1034	9.27725	3.86274	4.02928	2.95216	chr4A	680370183	680371906	+	Ras-related protein	Os03g0191400	Small GTPase, Regulation of iron homeostasis	AT2G22290	RABH1D; Ras-related protein RABH1d
TraesCS6D02G106800	14.1452	1.53532	0.525139	2.92364	0.00345968	0.0566483	24	24	22	4	8	8	2.7048	2.68687	2.65369	0.591516	1.30663	0.90415	chr6D	69932329	69932796	-	Histone H2A	Os03g0279200	Similar to Histone H2A
TraesCS2D02G459200	26.0356	1.5352	0.391632	3.92	8.85e-05	0.00289963	35	52	42	10	12	15	2.55682	3.77352	3.28386	0.958551	1.27044	1.09888	chr2D	565860704	565863130	-	Ubiquitin	Os06g0681400	Ubiquitin domain containing protein	AT5G20620	UBQ4; Polyubiquitin 4	down
TraesCS3D02G045500	19.2984	1.529	0.45286	3.37632	0.000734633	0.0165621	36	28	31	9	10	8	1.9987	1.54424	1.84209	0.655649	0.80461	0.445413	chr3D	17391349	17392475	-	Heat shock protein	Os01g0136100	16.9 kDa class I heat shock protein 1
TraesCS3D02G114700	13.4915	1.52717	0.560057	2.72682	0.00639483	0.0889343	26	27	14	3	9	7	1.693	1.74646	0.9757	0.256324	0.84931	0.457098	chr3D	68170180	68170989	+	Heat-shock protein, putative	Os01g0184100	Similar to 17.5 kDa class II heat shock protein
TraesCS3D02G020100	13.2038	1.52532	0.549915	2.77375	0.0055415	0.0801735	18	19	28	7	4	8	0.886446	0.929491	1.47585	0.452336	0.285482	0.395091	chr3D	6737975	6739045	-	DUF4228 domain protein	Os01g0121000	Conserved hypothetical protein
TraesCS3D02G282600	72.8898	1.52307	0.236407	6.44258	1.17e-10	1.33e-08	125	118	117	25	37	42	2.7655	2.59332	2.77047	0.725749	1.18633	0.931836	chr3D	390657816	390660439	+	Cysteine desulfurase	Os01g0729600	Pyridoxal phosphate-dependent transferase, major region, subdomain 1 domain containing protein
TraesCS6A02G076500	113.25	1.52251	0.204616	7.44081	1e-13	1.84e-11	175	209	179	55	29	82	4.42904	5.25448	4.84873	1.82649	1.06368	2.08119	chr6A	46760772	46762965	-	F-box domain containing protein
TraesCS5A02G545500	21.7405	1.52196	0.423355	3.59501	0.000324381	0.00847587	35	32	40	9	10	12	1.8405	1.67159	2.25129	0.621004	0.762093	0.632815	chr5A	700435047	700438740	+	Calcineurin B-like protein	Os10g0564800	Calcineurin B-like protein, Calcium sensor protein, Reguration of potassium uptake by CBL1-CIPK23 complex
TraesCS7B02G316900	10.3464	1.51677	0.653542	2.32085	0.0202951	0.200981	17	15	19	0	7	8	1.84494	1.6171	2.20694	0	1.10096	0.870663	chr7B	566619763	566620248	-	TCP family transcription factor 4
TraesCS5A02G407400	41.926	1.50973	0.327263	4.61319	3.97e-06	0.000191553	88	76	44	21	18	21	1.15689	0.992507	0.619106	0.362252	0.342942	0.276857	chr5A	598070790	598079866	+	Kinesin-like protein	Os03g0773600	Kinesin, motor region domain containing protein	AT3G49650	KIN8B; Kinesin-like protein KIN-8B
TraesCS6D02G216900	93.4038	1.50921	0.210594	7.16642	7.7e-13	1.22e-10	154	166	140	49	41	43	4.41441	4.72684	4.2952	1.84302	1.70324	1.23608	chr6D	306703521	306708837	+	Endosomal targeting BRO1-like domain-containing protein	Os04g0527400	BRO1 domain containing protein
TraesCS6A02G221200	15.5136	1.50848	0.504744	2.9886	0.00280259	0.0479211	29	20	27	7	8	7	1.1012	0.754412	1.09732	0.348777	0.440247	0.266558	chr6A	410893600	410894988	-	Pentatricopeptide repeat-containing protein	Os02g0633200	Pentatricopeptide repeat domain containing protein
TraesCS3B02G167600	7.10653	1.49975	0.760664	1.97163	0.0486514	0.346602	9	18	8	5	3	2	0.634615	1.26082	0.603756	0.462616	0.306569	0.141425	chr3B	168137653	168138400	-	Histone H4	Os04g0583600	Similar to Histone H4	AT1G07660	Histone H4
TraesCS2B02G200300	40.5622	1.49661	0.319702	4.68128	2.85e-06	0.00014229	70	58	72	13	16	31	6.51155	5.35952	7.16841	1.58677	2.15698	2.89185	chr2B	178775152	178775718	-	EGG APPARATUS-1 protein	Os07g0605400	Similar to EGG APPARATUS-1 protein (ZmEA1)			down
TraesCS4A02G058000	39.8892	1.49229	0.31119	4.79545	1.62e-06	8.49e-05	67	64	65	15	19	24	1.40175	1.33011	1.4555	0.411785	0.576089	0.503541	chr4A	48529876	48533567	-	Replication protein A 70 kDa DNA-binding subunit	Os03g0214100	Replication protein A1	AT5G61000	RPA1D; RPA70D
TraesCS1D02G261400	93.4418	1.4675	0.215899	6.79717	1.07e-11	1.46e-09	126	171	160	36	43	59	3.28507	4.42875	4.46475	1.23157	1.62473	1.5426	chr1D	355469718	355474464	-	MLO-like protein	Os05g0418100	Similar to Seven trans-membrane protein			up
TraesCS6A02G121300	788.17	1.46639	0.0775742	18.903	1.08e-79	2.29e-76	1264	1404	1196	359	325	481	43.3189	47.798	43.8698	16.1439	16.1419	16.5311	chr6A	93764102	93767551	+	Apoptosis-inducing factor-like protein A	Os02g0150300	FAD-dependent pyridine nucleotide-disulphide oxidoreductase domain containing protein
TraesCS6A02G373500	41.2096	1.46635	0.307741	4.76489	1.89e-06	9.78e-05	72	67	63	14	20	27	2.45795	2.2721	2.30189	0.627122	0.989487	0.92434	chr6A	596747628	596750799	-	Basic helix-loop-helix transcription factor	Os02g0805250	Hypothetical conserved gene
TraesCS6B02G081800	9.38938	1.46173	0.680509	2.148	0.0317135	0.268444	6	24	16	5	3	6	0.440754	1.75133	1.25797	0.481946	0.319378	0.442001	chr6B	58309961	58311108	+	Histone H3	Os04g0419600	Histone H3	AT5G65360	HTR1; Histone H3
TraesCSU02G027200	32.5849	1.45373	0.349898	4.15471	3.26e-05	0.00123029	44	65	50	17	14	17	2.16082	3.17095	2.62808	1.09546	0.996397	0.837223	chrUn	27164929	27166116	+	F-box family protein
TraesCS6D02G219800	6.81249	1.44709	0.823511	1.75722	0.0788803	0.450883	18	9	7	0	2	9	1.1912	0.59165	0.495807	0	0.191814	0.597284	chr6D	309954161	309957181	-	Remorin	Os02g0642200	Similar to Remorin	AT3G61260	Uncharacterized protein At3g61260
TraesCS7A02G398400	231.065	1.43931	0.134114	10.732	7.2e-27	3.41e-24	374	421	333	108	97	141	16.0505	17.9478	15.2956	6.08169	6.03293	6.06825	chr7A	577442929	577445080	-	BZIP transcription factor protein	Os06g0622700	Active form of bZIP transcription factor, Endoplasmic reticulum stress response
TraesCS5B02G141900	72.4866	1.43113	0.22898	6.25	4.1e-10	4.26e-08	122	122	109	36	29	44	4.2614	4.23315	4.07495	1.64998	1.46801	1.54125	chr5B	267759465	267761170	-	NAC domain protein,	Os11g0126900	NAC-domain protein, Drought tolerance	AT3G29035	NAC59; NAC domain-containing protein 59
TraesCS2B02G469900	99.7716	1.42444	0.200482	7.10505	1.2e-12	1.87e-10	178	166	142	39	46	66	6.61618	6.12924	5.6491	1.90211	2.4779	2.46013	chr2B	666399007	666425869	+	F-box family protein					down
TraesCS2A02G119000	15.3907	1.42272	0.513242	2.77202	0.00557096	0.0804766	23	18	33	9	6	8	0.768759	0.597649	1.18054	0.394719	0.290638	0.268151	chr2A	69297704	69300609	-	F-box protein-like					up
TraesCS7B02G388100	19.9563	1.42127	0.434824	3.26861	0.00108076	0.022354	34	35	28	11	8	11	1.39991	1.43153	1.23391	0.594287	0.477364	0.454193	chr7B	654205007	654206519	-	Serine/threonine-protein phosphatase 7 long form-like protein
TraesCS6B02G079000	14.7182	1.41767	0.509862	2.7805	0.00542758	0.0789858	20	25	26	6	8	8	1.86373	2.31422	2.59316	0.733647	1.08039	0.747601	chr6B	55650744	55651309	-	Histone H4	Os09g0433600	Similar to Histone H4	AT1G07820	Histone H4
TraesCS1B02G261200	18.4472	1.41577	0.461129	3.07022	0.002139	0.0387805	37	32	21	7	9	12	1.44023	1.23735	0.874889	0.357529	0.507706	0.468423	chr1B	458727707	458729247	-	GDSL esterase/lipase	Os05g0506450	Similar to esterase			up
TraesCS7D02G086500	295.1	1.41346	0.116751	12.1066	9.75e-34	6e-31	466	498	467	143	121	184	143.734	152.586	154.168	57.8752	54.0876	56.9139	chr7D	53268299	53269912	-	Gamma-aminobutyric acid receptor subunit gamma-2	Os06g0143100	Similar to Cadmium tolerant 1
TraesCS7D02G392800	267.261	1.41197	0.122142	11.5601	6.56e-31	3.86e-28	440	434	420	124	122	158	18.477	18.1043	18.877	6.83258	7.4247	6.65371	chr7D	507817707	507819869	-	BZIP transcription factor	Os06g0622700	Active form of bZIP transcription factor, Endoplasmic reticulum stress response
TraesCS7B02G432800	9.35146	1.40833	0.645555	2.18158	0.0291403	0.253676	12	16	17	7	3	4	5.27436	6.98586	7.99725	4.0371	1.91095	1.76309	chr7B	700551452	700551571	+	Rotundifolia-like protein	Os01g0525701	Similar to DVL4/RTFL17 (ROTUNDIFOLIA LIKE 17)
TraesCS1A02G396600	12.3886	1.40042	0.569637	2.45843	0.0139545	0.156027	18	22	20	10	2	7	0.913748	1.1094	1.08664	0.666096	0.147137	0.356352	chr1A	562739271	562742144	-	E3 SUMO-protein ligase MMS21	Os05g0563500	Conserved hypothetical protein			up
TraesCS7A02G089800	8.61474	1.3974	0.69066	2.02328	0.0430438	0.323634	12	8	21	3	5	5	0.638671	0.422958	1.19624	0.209508	0.38566	0.266866	chr7A	54832808	54838779	-	Phosphomannomutase	Os04g0682300	Similar to cDNA clone:001-002-C04, full insert sequence	AT2G45790	PMM; Phosphomannomutase
TraesCS3A02G423900	40.2279	1.39318	0.314702	4.42698	9.56e-06	0.000420685	61	57	75	20	19	22	2.19166	2.03437	2.88409	0.94288	0.989319	0.792671	chr3A	666228978	666232552	-	Protein XRI1	Os01g0918100	Conserved hypothetical protein
TraesCS5A02G024700	10.8857	1.39286	0.593386	2.34731	0.0189096	0.191566	21	18	14	3	5	9	1.84602	1.57182	1.31719	0.346037	0.636983	0.793392	chr5A	19234582	19235181	-	Protein FANTASTIC FOUR 3
TraesCS2B02G123400	35.7742	1.39217	0.33093	4.20685	2.59e-05	0.00100954	61	55	56	14	21	19	4.0726	3.64768	4.0016	1.22646	2.03189	1.27211	chr2B	91034052	91035160	+	B12D protein	Os07g0604600	Similar to B12D protein			down
TraesCS2D02G101100	1428.97	1.39134	0.0690776	20.1417	3.18e-90	7.4e-87	2228	2309	2350	630	678	875	85.2777	87.7921	96.2702	31.6405	37.6088	33.5858	chr2D	54076594	54078462	-	Ricin B-like lectin R40G2	Os07g0684000	Ricin B-related lectin domain containing protein			down
TraesCS2B02G118800	2496.56	1.38892	0.0553864	25.077	8.87e-139	4.12e-135	4058	3920	4052	1165	1145	1507	122.515	117.564	130.933	46.1515	50.0981	45.6265	chr2B	84969192	84971319	+	Ricin B-like lectin R40G2	Os07g0684000	Ricin B-related lectin domain containing protein			down
TraesCS3B02G114600	20.9996	1.38579	0.450412	3.07672	0.00209292	0.0381617	32	25	44	6	9	18	2.33766	1.81419	3.44024	0.575131	0.952827	1.31866	chr3B	80658280	80659001	-	Histone H2B	Os01g0152700	Similar to Histone H2B (CaH2B)	AT2G37470	Histone H2B.4
TraesCS3D02G142600	32.3685	1.38477	0.349035	3.96743	7.27e-05	0.00246721	54	44	57	17	16	16	2.31934	1.87731	2.62029	0.958083	0.995934	0.689157	chr3D	104403194	104404421	+	Avr9/Cf-9 rapidly elicited protein	Os01g0198500	Conserved hypothetical protein
TraesCS4A02G237500	71.2396	1.38112	0.246068	5.61274	1.99e-08	1.58e-06	112	131	101	22	39	49	1.93238	2.24521	1.86509	0.498058	0.975165	0.847807	chr4A	546296101	546299157	-	Subtilisin-like protease	Os03g0605300	Similar to Subtilisin-like protease (Fragment)	AT5G67360	SBT1.7; Subtilisin-like protease SBT1.7
TraesCS6A02G028700	9.36032	1.37536	0.687264	2.00121	0.0453697	0.332683	8	26	11	3	7	4	0.40611	1.31111	0.597655	0.199829	0.514981	0.20363	chr6A	14602988	14604026	-	Germin-like protein	Os02g0532500	Germin-like protein, Fungal blast and bacterial blight resistance
TraesCS6A02G099700	6.85631	1.37379	0.77531	1.77192	0.076408	0.444075	6	12	15	1	3	7	0.925326	1.83838	2.47593	0.202361	0.670508	1.0826	chr6A	67141676	67142086	-	Histone H3	Os04g0419600	Histone H3	AT5G10390	HTR1; Histone H3
TraesCS2B02G134100	20.9406	1.37107	0.448033	3.06019	0.00221195	0.0398293	39	44	19	9	8	16	1.13898	1.27649	0.593894	0.344887	0.338595	0.468596	chr2B	100325271	100327342	+	Heavy metal transport/detoxification superfamily protein	Os07g0671400	Heavy metal transport/detoxification protein domain containing protein			down
TraesCS6B02G343500	9.14349	1.36694	0.650304	2.102	0.0355537	0.288339	18	15	11	7	3	4	1.36996	1.13407	0.896051	0.699065	0.3309	0.305298	chr6B	604597858	604598550	+	Cell wall protein
TraesCS3B02G335900	66.6716	1.36425	0.239415	5.69825	1.21e-08	9.93e-07	118	104	98	32	32	39	2.27892	1.99523	2.02571	0.810925	0.895647	0.755335	chr3B	542162516	542165335	-	SPX domain-containing protein 4	Os01g0765500	Conserved hypothetical protein
TraesCS4B02G211700	37.8689	1.35214	0.316875	4.26712	1.98e-05	0.000799401	64	58	60	19	13	28	4.05233	3.64808	4.06611	1.57856	1.19291	1.77791	chr4B	450105594	450106839	+	Heat-shock protein	Os03g0266900	Low molecular mass heat shock protein Oshsp17.3	AT2G29500	HSP17.6B; 17.6 kDa class I heat shock protein 2
TraesCS5D02G205400	10.0046	1.34656	0.616157	2.18542	0.0288578	0.251946	12	18	18	5	3	8	2.63718	3.92954	4.23384	1.44182	0.955474	1.76309	chr5D	311353593	311353832	+	auxin response factor 12	Os08g0416800	Conserved hypothetical protein
TraesCS3D02G043000	7.45432	1.33967	0.711621	1.88256	0.0597596	0.39032	16	11	9	4	2	6	2.02373	1.38209	1.21837	0.66386	0.366609	0.761047	chr3D	16449328	16449973	+	Vacuolar-processing enzyme
TraesCS2A02G401000	32.2674	1.33621	0.348833	3.83052	0.000127872	0.00395606	52	44	57	18	16	16	1.70035	1.42922	1.99487	0.772308	0.758219	0.524665	chr2A	654874041	654876087	-	Rhomboid-like protein	Os04g0569300	Similar to Membrane protein	AT1G12750	RBL6; RHOMBOID-like protein 6, mitochondrial	down
TraesCS5A02G231600	21.4359	1.33497	0.423984	3.14862	0.00164041	0.0313771	42	36	25	9	10	15	5.63672	4.79944	3.59104	1.5849	1.94498	2.01881	chr5A	447309436	447309828	+	Oxidoreductase/ transition metal ion binding protein	Os09g0445600	Similar to oxidoreductase/ transition metal ion binding protein
TraesCS4A02G404800	124.344	1.3346	0.182044	7.33116	2.28e-13	3.9e-11	207	197	191	47	58	93	16.8486	15.9284	16.6392	5.01967	6.84166	7.5911	chr4A	678340392	678341039	-	arabinogalactan protein 5	Os03g0188500	Glutelin family protein
TraesCS3D02G290100	42.8277	1.33329	0.311607	4.27876	1.88e-05	0.00076171	68	60	76	13	23	32	1.22827	1.07659	1.46928	0.308115	0.602079	0.579647	chr3D	400310956	400315041	-	Receptor-like kinase	Os01g0750600	Protein kinase-like domain containing protein
TraesCS6B02G283100	9.09922	1.32899	0.647918	2.05117	0.0402502	0.311547	17	15	12	4	2	9	1.18447	1.03819	0.894867	0.365693	0.20195	0.628844	chr6B	511275696	511276452	-	Invertase inhibitor			AT5G46950
TraesCS5D02G308500	11.8229	1.32875	0.576166	2.30619	0.0210998	0.206233	17	23	16	6	8	4	1.5301	2.05642	1.54133	0.708608	1.04352	0.361043	chr5D	405334206	405334791	-	Histone H4	Os01g0835900	Similar to Histone H4	AT2G28740	HIS4; Histone H4
TraesCS5A02G276700	147.259	1.32681	0.166581	7.96492	1.65e-15	3.52e-13	266	212	224	73	66	94	3.31909	2.62775	2.9915	1.19521	1.19349	1.17623	chr5A	485827743	485839117	-	Calcium-transporting ATPase	Os08g0517200	Similar to Cation transporting ATPase, C-terminal	AT2G24520	AHA5; H(+)-ATPase 5
TraesCS7A02G232100	7.00691	1.3263	0.741137	1.78955	0.0735267	0.434537	9	8	16	4	3	4	0.779461	0.688262	1.48312	0.454564	0.376541	0.347408	chr7A	203015397	203035261	-	Basic helix-loop-helix transcription factor
TraesCS6D02G003200	36.6455	1.32463	0.341207	3.88219	0.000103519	0.00331709	80	46	49	22	14	22	2.46321	1.40696	1.61477	0.888828	0.624711	0.6793	chr6D	1769875	1774534	-	Amino acid transporter	Os02g0101000	Amino acid transporter, transmembrane domain containing protein
TraesCS2A02G482400	81.7746	1.32075	0.223345	5.9135	3.35e-09	2.99e-07	127	148	116	48	27	56	2.19621	2.54239	2.147	1.08917	0.676663	0.971146	chr2A	718935574	718940889	-	Mediator of RNA polymerase II transcription subunit 15a					down
TraesCS6D02G053800	138.673	1.3192	0.167468	7.8773	3.35e-15	6.98e-13	239	212	209	64	67	89	12.3223	10.8578	11.533	4.32969	5.0062	4.60162	chr6D	25727863	25730967	+	MOB kinase activator-like 1A	Os10g0396300	Similar to MOB1	AT4G19045	MOB1B; MOB kinase activator-like 1B
TraesCS6A02G040400	18.0319	1.31722	0.453645	2.90364	0.00368858	0.0594414	28	29	29	10	6	13	1.75812	1.80884	1.94891	0.823898	0.545985	0.818579	chr6A	21077914	21078753	-	Histone H2B	Os01g0152700	Similar to Histone H2B (CaH2B)
TraesCS3D02G464400	8.78397	1.31709	0.659614	1.99677	0.0458505	0.334911	16	15	11	7	2	5	1.22304	1.139	0.899946	0.702104	0.221559	0.383281	chr3D	568181581	568182270	+	F-box family protein
TraesCS5B02G107500	19.036	1.31669	0.462958	2.84408	0.00445393	0.0680933	21	34	35	6	12	12	0.853324	1.37241	1.52218	0.319911	0.706668	0.488994	chr5B	146278271	146279568	-	Bowman-Birk type trypsin inhibitor
TraesCS5A02G145500	35.4766	1.31638	0.336888	3.90747	9.33e-05	0.00302459	70	53	46	23	14	19	2.21479	1.66579	1.55774	0.954871	0.64195	0.602857	chr5A	321717770	321721415	-	Protein kinase	Os11g0113700	Serine/threonine protein kinase, Microbe-assosiated molecular pattern (MAMP)-induced defense signaling pathway	AT2G38620	CDKB1-2; Cyclin-dependent kinase B1-2
TraesCS7A02G035300	35242.3	1.31049	0.0341146	38.4143	0	0	56726	55671	55003	17351	16279	22490	3549.15	3460.05	3683.26	1424.46	1476.08	1411.1	chr7A	15688730	15689572	-	Gliadin-like avenin
TraesCS7B02G299200	220.538	1.30903	0.133878	9.77777	1.4e-22	5.35e-20	370	346	332	120	93	139	15.6874	14.5726	15.0658	6.67595	5.71441	5.91005	chr7B	536004935	536007205	-	BZIP transcription factor	Os06g0622700	Active form of bZIP transcription factor, Endoplasmic reticulum stress response
TraesCSU02G033800	33.8363	1.30516	0.346534	3.76633	0.000165662	0.00491183	67	56	39	13	15	27	5.42829	4.507	3.38187	1.38202	1.76124	2.19371	chrUn	29989884	29990534	-	Lipid transfer protein	Os03g0111300	Nonspecific lipid-transfer protein 2 (nsLTP2) (7 kDa lipid transfer protein)
TraesCS4D02G250900	85.1711	1.3049	0.218765	5.96484	2.45e-09	2.25e-07	133	156	116	34	46	56	2.215	2.58082	2.06768	0.742991	1.11024	0.935269	chr4D	419312025	419316721	-	Plant calmodulin-binding-like protein	Os03g0211400	Calmodulin-binding, plant family protein	AT5G61260	Emb
TraesCS4A02G100100	11.4341	1.30222	0.57022	2.28372	0.0223882	0.214639	20	17	17	5	7	6	1.56742	1.32347	1.42596	0.514171	0.795045	0.471555	chr4A	112846445	112847117	-	Histone H2A	Os03g0279200	Similar to Histone H2A	AT5G02560	HTA12; Histone H2A
TraesCS5B02G425900	14.7397	1.29893	0.520709	2.49454	0.0126119	0.145701	15	30	25	5	7	12	0.5393	1.07145	0.962018	0.235881	0.364734	0.432661	chr5B	601405304	601407023	-	Mitochondrial transcription termination factor family protein	Os03g0785200	Mitochodrial transcription termination factor-related family protein
TraesCS1D02G200200	27.1433	1.29863	0.375422	3.45911	0.000541969	0.0129316	52	36	41	13	11	20	1.35307	0.930528	1.14183	0.443856	0.414809	0.521883	chr1D	282954379	282958704	-	4-coumarate--CoA ligase family protein	Os10g0578950	Similar to 4-coumarate--CoA ligase-like 2	AT4G19010	4CLL6; 4-coumarate--CoA ligase-like 6	up
TraesCS5B02G079900	53.3879	1.29078	0.280778	4.59716	4.28e-06	0.000204577	78	78	97	22	20	46	1.0143	1.00758	1.35004	0.375385	0.376913	0.599869	chr5B	97491516	97517913	-	Endoribonuclease Dicer homolog 3
TraesCS5D02G100300	7.03809	1.28927	0.727914	1.77118	0.0765301	0.444376	11	11	11	3	5	3	1.04537	1.03844	1.11885	0.374094	0.68863	0.285907	chr5D	112840152	112840706	+	evolutionarily conserved C-terminal region 11
TraesCS3A02G290300	47.9909	1.28355	0.286395	4.48174	7.4e-06	0.000335165	62	84	80	23	25	29	1.2326	1.65891	1.70226	0.599989	0.720297	0.578172	chr3A	519244293	519255598	-	Receptor protein kinase	Os01g0750600	Protein kinase-like domain containing protein			down
TraesCS3D02G273300	16.486	1.28312	0.494321	2.59573	0.00943904	0.118095	23	28	27	3	10	14	1.03067	1.24641	1.29497	0.176399	0.64943	0.629141	chr3D	378928952	378932587	-	DUF506 family protein	Os01g0747300	Similar to Plant-specific domain TIGR01615 family protein
TraesCS6B02G049000	7.76569	1.28233	0.724746	1.76935	0.0768353	0.445278	11	9	16	2	7	3	0.820621	0.666966	1.27754	0.195778	0.756811	0.224439	chr6B	28925954	28926757	+	Histone H2A
TraesCS2D02G375800	7.49171	1.27954	0.712372	1.79617	0.0724671	0.43129	9	10	16	5	3	4	0.613297	0.676924	1.16695	0.447076	0.296271	0.273348	chr2D	480163435	480165466	-	Ypt/Rab-GAP domain of gyp1p superfamily protein	Os04g0521700	Similar to OSIGBa0131L05.9 protein			down
TraesCS1B02G376500	8.05976	1.27865	0.68163	1.87587	0.0606725	0.393245	17	9	12	4	4	5	1.1097	0.583596	0.838384	0.342611	0.378405	0.327307	chr1B	608053230	608054037	-	Histone H3	Os05g0489800	Centromeric histone 3 (Histone H3)	AT3G27360	HTR1; Histone H3	up
TraesCS5D02G474800	19.2975	1.27295	0.475177	2.6789	0.00738641	0.0987476	34	28	30	11	2	20	2.22768	1.8224	2.10377	0.945691	0.189908	1.31411	chr5D	514923266	514924170	-	Histone H2A	Os03g0279200	Similar to Histone H2A	AT5G27670	HTA7; Histone H2A
TraesCS5B02G035800	14.3721	1.27023	0.542944	2.33953	0.0193079	0.194407	16	22	29	3	11	9	1.17208	1.60093	2.27373	0.288364	1.1678	0.66116	chr5B	38610574	38611683	-	Rhodopsin
TraesCS3A02G282600	125.997	1.26586	0.182479	6.93704	4e-12	5.83e-10	167	215	210	65	59	81	4.09112	5.23209	5.50615	2.0894	2.09468	1.98993	chr3A	511066321	511068891	+	Cysteine desulfurase	Os01g0729600	Pyridoxal phosphate-dependent transferase, major region, subdomain 1 domain containing protein			down
TraesCS7D02G088500	113.602	1.26566	0.187192	6.76131	1.37e-11	1.83e-09	175	179	179	65	56	62	11.0408	11.2183	12.087	5.38096	5.12024	3.92267	chr7D	53699619	53700661	+	Early nodulin 93	Os06g0141700	Similar to Early nodulin
TraesCS1A02G208900	18.4188	1.25665	0.47415	2.65032	0.00804158	0.105098	30	28	29	3	10	18	1.11824	1.03677	1.15695	0.146729	0.540197	0.672841	chr1A	371079272	371082258	-	Pectin acetylesterase	Os10g0550500	Similar to Pectinacetylesterase			up
TraesCS7B02G016000	9.38346	1.25653	0.659424	1.9055	0.0567148	0.379602	19	19	7	5	2	9	1.34154	1.33264	0.528994	0.463236	0.204653	0.637263	chr7B	13328909	13329655	-	Histone H3	Os06g0160100	Similar to Histones H3 and H4 (ISS)	AT5G65360	HTR1; Histone H3
TraesCS5A02G454300	13.9469	1.25586	0.539949	2.32589	0.0200242	0.19938	21	24	20	4	12	6	0.908626	1.03155	0.926189	0.227096	0.752465	0.260342	chr5A	635410444	635411662	-	Chlorophyll a-b binding protein, chloroplastic	Os01g0600900	Chlorophyll a-b binding protein 2, chloroplast precursor (LHCII type I CAB-2) (LHCP)	AT2G34420	LHB1B2; Chlorophyll a-b binding protein, chloroplastic
TraesCS2D02G435400	24.4994	1.24636	0.410089	3.03924	0.00237178	0.04209	54	36	26	10	11	20	1.75812	1.16431	0.906007	0.427206	0.519023	0.652998	chr2D	546447375	546453600	+	Protein BREVIS RADIX	Os04g0600500	Disease resistance/zinc finger/chromosome condensation-like region domain containing protein			down
TraesCS4B02G231000	39.388	1.24554	0.307713	4.04774	5.17e-05	0.00183293	65	64	56	16	21	28	4.29615	4.20202	3.96149	1.38762	2.01152	1.85589	chr4B	482778235	482779032	-	biotin/lipoyl attachment domain-containing protein	Os03g0236900	Similar to TPR Domain containing protein, expressed
TraesCS2D02G302400	19.5816	1.23584	0.438034	2.82133	0.00478257	0.071913	30	26	35	11	10	11	1.92028	1.65321	2.39781	0.923885	0.927644	0.706093	chr2D	385568830	385570145	+	RNA-binding protein	Os04g0414300	Similar to H0622F05.1 protein			down
TraesCS7A02G491000	19.8348	1.23188	0.451033	2.73125	0.00630948	0.0882033	42	25	26	6	12	15	2.44507	1.44575	1.62001	0.458327	1.01242	0.875709	chr7A	680263610	680264603	-	Histone H2B	Os01g0152700	Similar to Histone H2B (CaH2B)
TraesCS4D02G035800	17.9433	1.22875	0.456093	2.69408	0.00705834	0.0956629	26	31	27	6	10	14	1.1873	1.40624	1.31964	0.359519	0.6618	0.641125	chr4D	16020855	16022009	+	Pre-mRNA-splicing factor 18	Os03g0701100	Similar to Prp18 domain containing protein, expressed
TraesCS1A02G361900	9.62165	1.22871	0.631551	1.94554	0.0517095	0.358689	10	20	15	7	3	6	0.721526	1.43349	1.15837	0.662725	0.313699	0.434141	chr1A	542358394	542359124	+	Diacylglycerol kinase theta	Os05g0489800	Centromeric histone 3 (Histone H3)	AT5G10390	HTR1; Histone H3	up
TraesCS6D02G222100	493.557	1.21904	0.0948409	12.8536	8.22e-38	6.18e-35	740	822	740	233	252	338	30.256	33.3859	32.3829	12.5002	14.9321	13.8587	chr6D	313024691	313025980	+	Leucine-rich repeat receptor-like protein kinase	Os02g0647300	Leucine-rich repeat, plant specific containing protein
TraesCS3A02G086200	17.4608	1.21766	0.478199	2.54634	0.010886	0.131035	35	22	25	5	8	17	1.17656	0.73465	0.899477	0.220546	0.389741	0.57309	chr3A	55716008	55719260	+	transmembrane protein	Os01g0100500	Immunoglobulin-like domain containing protein			down
TraesCS7B02G296600	9.6815	1.21645	0.629057	1.93377	0.0531414	0.364662	21	10	14	4	6	6	1.8837	0.891053	1.34408	0.470799	0.779979	0.539722	chr7B	533308831	533309418	-	TMV response-related protein	Os02g0193200	Similar to TMV response-related protein	AT1G76600	Poly polymerase
TraesCS6B02G353600	55.8967	1.21588	0.274091	4.43606	9.16e-06	0.000403667	101	91	71	28	18	50	8.37594	7.49661	6.30194	3.04687	2.16334	4.15824	chr6B	619483882	619484517	+	Transmembrane protein, putative	Os02g0774200	Conserved hypothetical protein
TraesCS5B02G022400	32.9566	1.21444	0.339795	3.57404	0.000351513	0.00903298	54	53	46	20	18	16	3.02352	2.94785	2.75664	1.46937	1.4606	0.898391	chr5B	20833769	20834710	-	FANTASTIC four-like protein (DUF3049)
TraesCS7A02G273000	15.5325	1.21235	0.495168	2.44836	0.0143509	0.158929	25	24	24	6	5	16	0.981093	0.935606	1.00806	0.308962	0.284367	0.629676	chr7A	286818014	286819605	-	RING/U-box superfamily protein	Os08g0550400	Similar to RING-H2 finger protein ATL5P	AT5G66070	RING/U-box superfamily protein
TraesCS1A02G248000	15.9882	1.21127	0.499856	2.42324	0.0153826	0.166813	31	27	17	4	10	13	5.24055	4.53409	3.07587	0.887274	2.44993	2.20387	chr1A	440029851	440030162	+	DNA-directed RNA polymerase subunit beta'	Os05g0395400	Hypothetical protein			up
TraesCS3D02G106300	605.43	1.21057	0.0850604	14.2319	5.8e-46	5.71e-43	969	928	918	315	307	387	42.2734	40.2163	42.8637	18.0317	19.4098	16.9309	chr3D	58398248	58399456	-	Somatic embryogenesis receptor kinase, putative
TraesCS3D02G260500	10.4038	1.20627	0.669682	1.80125	0.0716632	0.428328	5	24	19	9	4	4	0.216695	1.03324	0.881325	0.511805	0.251234	0.173847	chr3D	362855419	362856635	+	Chitinase
TraesCS6A02G216700	11.9191	1.20608	0.566147	2.13034	0.0331438	0.275936	14	16	25	7	5	8	0.623657	0.708026	1.19196	0.409165	0.322795	0.357384	chr6A	398637853	398641624	+	Rice-salt sensitive 1-like protein	Os02g0606700	Conserved hypothetical protein
TraesCS2A02G591700	29.2505	1.20438	0.357236	3.37138	0.000747916	0.0167949	50	49	38	15	11	24	2.19582	2.13764	1.78613	0.864372	0.700097	1.05698	chr2A	779269440	779271876	-	Fiber protein Fb34	Os04g0678200	Protein of unknown function DUF1218 family protein			down
TraesCS6B02G340500	15.0656	1.20424	0.525972	2.28956	0.022047	0.212524	25	15	30	10	3	13	1.87833	1.11953	2.41244	0.98586	0.326658	0.979496	chr6B	599695187	599696559	-	ATP synthase subunit b	Os02g0740500	Conserved hypothetical protein
TraesCS7A02G394700	35.7213	1.2024	0.33076	3.63526	0.000277698	0.00747779	48	59	58	16	23	20	2.79745	3.41574	3.61787	1.22356	1.94262	1.1689	chr7A	573068813	573069717	-	TMV response-related protein	Os02g0193200	Similar to TMV response-related protein	AT1G76600	Poly polymerase
TraesCS7B02G085300	163.55	1.19851	0.161942	7.40084	1.35e-13	2.43e-11	226	270	264	93	64	121	12.6406	15.0014	15.8039	6.82533	5.18773	6.78688	chr7B	97306405	97308991	+	Annexin	Os06g0221200	Similar to Annexin p33	AT5G65020	ANN2; Annexin D2
TraesCS5D02G406400	16.3671	1.19696	0.499825	2.39476	0.0166313	0.176168	29	26	22	4	6	19	1.14061	1.01584	0.926119	0.206435	0.342004	0.749413	chr5D	472232608	472234880	+	Glutamate NMDA receptor subunit epsilon-1, putative (DUF3598)	Os03g0758900	Similar to predicted protein	AT3G29185	Glutamate NMDA receptor subunit epsilon-1, putative (DUF3598)
TraesCS2A02G249000	13.9198	1.19363	0.511056	2.33562	0.019511	0.195643	22	23	20	7	5	12	1.05583	1.09651	1.02732	0.440811	0.347761	0.577537	chr2A	373418967	373421254	-	Glutaredoxin family protein, putative	Os07g0159900	Thioredoxin fold domain containing protein	AT5G06470	Emb	down
TraesCS3D02G327700	25.1096	1.19308	0.406892	2.93217	0.00336598	0.0553869	37	48	31	11	19	11	0.811777	1.04613	0.727948	0.316673	0.604127	0.242022	chr3D	439838218	439841306	+	Calcium-dependent protein kinase	Os01g0808400	Similar to Calcium-dependent protein kinase (Fragment)	AT3G56760	CRK7; CDPK-related kinase 7
TraesCS6B02G115800	22.3754	1.19259	0.409654	2.91121	0.00360033	0.0583415	34	37	33	16	7	15	4.3953	4.75141	4.56591	2.71402	1.31143	1.94459	chr6B	101167070	101167477	+	Histone H2B	Os01g0152700	Similar to Histone H2B (CaH2B)	AT3G46030	HTB11; Histone H2B
TraesCS7B02G394500	16.9445	1.19074	0.476771	2.4975	0.0125071	0.144851	21	30	27	7	12	9	3.80624	5.40144	5.23774	1.66478	3.15208	1.63586	chr7B	661999016	661999432	+	Histone H2B	Os01g0152700	Similar to Histone H2B (CaH2B)	AT5G22880	H2B; Histone H2B
TraesCSU02G033000	36.15	1.1902	0.338389	3.51725	0.00043605	0.010808	45	76	47	15	21	25	3.41505	5.72941	3.81756	1.49368	2.30963	1.90262	chrUn	29818752	29819446	+	Lipid transfer protein	Os03g0111300	Nonspecific lipid-transfer protein 2 (nsLTP2) (7 kDa lipid transfer protein)
TraesCS2A02G530900	285.18	1.18941	0.12141	9.79664	1.16e-22	4.51e-20	427	499	397	154	141	186	10.1723	11.8087	10.1225	4.81388	4.868	4.44357	chr2A	748444614	748447297	-	Cellulose synthase-like protein	Os08g0434632	Conserved hypothetical protein			down
TraesCS5B02G232900	419.277	1.18892	0.0982729	12.0982	1.08e-33	6.57e-31	662	668	615	238	185	288	20.0208	20.0683	19.9068	9.44459	8.10838	8.73459	chr5B	410847934	410853934	+	Protein disulfide isomerase	Os09g0451500	Thioredoxin domain 2 containing protein
TraesCS4B02G132400	11.9827	1.18708	0.556094	2.13467	0.0327881	0.274042	20	18	18	5	4	12	1.6905	1.51136	1.6284	0.554546	0.489987	1.01717	chr4B	172397431	172398054	+	Invertase/pectin methylesterase inhibitor family protein	Os12g0128900	Similar to Pectinesterase inhibitor domain containing protein
TraesCS6B02G147000	30.2302	1.18589	0.372028	3.18763	0.00143445	0.0280863	53	37	49	23	14	13	1.1466	0.79515	1.13458	0.6529	0.438938	0.282037	chr6B	147882252	147887531	+	Serrate RNA effector molecule	Os02g0149600	Zinc finger, C2H2-like domain containing protein
TraesCS2B02G454200	16.1172	1.18424	0.481487	2.45955	0.0139111	0.155645	28	22	25	6	7	15	1.95605	1.52671	1.86924	0.549993	0.708696	1.05085	chr2B	648483652	648485060	-	Peptidyl-tRNA hydrolase II family protein	Os04g0605200	Protein-tyrosine phosphatase, low molecular weight domain containing protein			down
TraesCS7D02G058200	8.36711	1.18343	0.691506	1.71137	0.0870121	0.475372	15	8	16	3	2	10	1.127	0.597082	1.28664	0.295758	0.217772	0.753459	chr7D	31119399	31120201	+	Xyloglucan endotransglucosylase/hydrolase
TraesCS5D02G147100	39.2099	1.18258	0.306922	3.85303	0.000116663	0.00366024	60	66	56	24	15	28	2.5216	2.75538	2.51894	1.32349	0.9136	1.18008	chr5D	233505326	233508520	-	Protein kinase	Os12g0132200	Similar to CBL-interacting protein kinase 32	AT3G29160	KIN11; Non-specific serine/threonine protein kinase
TraesCS3A02G357500	13.2727	1.18053	0.535114	2.20612	0.0273755	0.243497	22	25	15	4	7	12	1.78792	2.01826	1.30473	0.426548	0.824446	0.977987	chr3A	605240684	605241332	-	Histone H2B	Os01g0839500	Histone-fold domain containing protein	AT5G02570	Histone H2B.9
TraesCS5A02G464100	17.6698	1.17866	0.461671	2.55303	0.0106792	0.129215	25	35	22	12	7	11	3.46086	4.81309	3.25965	2.17976	1.40437	1.52709	chr5A	643864611	643864991	-	Non-specific lipid-transfer protein	Os03g0808500	Plant lipid transfer protein/Par allergen family protein
TraesCS2A02G062000	41.0673	1.17865	0.303535	3.88308	0.00010314	0.00330703	70	65	56	17	19	35	3.27019	3.01648	2.80006	1.0421	1.28638	1.63972	chr2A	27632102	27633230	-	Proline-rich protein, putative, expressed			AT4G38770	PRP4; Proline-rich protein 4	up
TraesCS3B02G109700	10.0955	1.17743	0.619743	1.89986	0.0574512	0.382278	18	21	8	5	6	6	1.56149	1.80966	0.742779	0.56914	0.754321	0.521968	chr3B	75710594	75711201	+	Calcium-binding site, putative
TraesCS1B02G309300	31.2607	1.1774	0.373217	3.15474	0.00160643	0.0308773	58	56	32	23	8	23	1.06664	1.02303	0.62986	0.55501	0.213216	0.424175	chr1B	532164949	532170799	+	DNA helicase	Os05g0476200	Similar to DNA replication licensing factor MCM3 homolog (Replication origin activator) (ROA protein) (Fragment)			up
TraesCS6A02G374400	8.23177	1.17693	0.666638	1.76546	0.0774859	0.447276	10	15	13	3	5	6	0.879059	1.30985	1.22311	0.346037	0.636983	0.528928	chr6A	597284909	597286210	+	Photosystem II 10 kDa polypeptide family protein	Os07g0147500	Similar to Photosystem II 10 kDa polypeptide, chloroplast precursor
TraesCS1D02G101900	96.0736	1.17409	0.197329	5.94995	2.68e-09	2.43e-07	151	160	133	55	47	61	3.20752	3.37617	3.02376	1.53299	1.44687	1.29942	chr1D	90148304	90152103	+	Glucan 1,3-beta-glucosidase	Os10g0370800	Similar to Exo-1,3-beta-glucanase precursor (EC 3.2.1.58) (Fragment)			up
TraesCS1B02G195100	30.4546	1.17185	0.359672	3.25811	0.00112156	0.0230209	35	49	56	14	16	22	0.720259	1.00168	1.23342	0.378035	0.477178	0.454015	chr1B	350025824	350028386	+	Subtilisin-like protease	Os10g0524600	Peptidase S8, subtilisin-related domain containing protein			up
TraesCS3D02G351100	18.2603	1.16939	0.48002	2.43612	0.0148457	0.162811	25	23	35	7	15	8	1.42396	1.30136	2.13368	0.523166	1.23819	0.456957	chr3D	462233448	462236025	+	50S ribosomal protein L17	Os01g0839300	Similar to 50S ribosomal protein L17	AT5G09770
TraesCS5A02G217200	129.794	1.16905	0.17191	6.80038	1.04e-11	1.44e-09	193	205	200	62	71	88	6.57166	6.93399	7.28873	2.77008	3.50361	3.00488	chr5A	433782236	433786824	-	Flavin-containing monooxygenase	Os01g0273800	FAD-dependent pyridine nucleotide-disulphide oxidoreductase domain containing protein
TraesCS4A02G008500	30.2963	1.1689	0.36123	3.23588	0.00121267	0.0245511	43	53	44	9	19	24	1.85595	2.2724	2.03261	0.509711	1.18848	1.03881	chr4A	5122126	5123597	+	Methyl esterase
TraesCS2A02G344800	17.5906	1.16875	0.476626	2.45214	0.014201	0.157808	31	29	22	4	9	18	1.31435	1.2214	0.998333	0.222532	0.553007	0.76533	chr2A	582634003	582636993	-	RAN guanine nucleotide release factor	Os04g0459600	Mog1/PsbP, alpha/beta/alpha sandwich domain containing protein			down
TraesCS3B02G210400	47.5281	1.16541	0.294557	3.9565	7.61e-05	0.00256581	74	67	78	15	28	39	3.97862	3.57838	4.48847	1.05822	2.18171	2.10277	chr3B	246503573	246504813	+	Transmembrane protein, putative
TraesCS3D02G435300	155.087	1.16475	0.156991	7.41925	1.18e-13	2.15e-11	227	260	228	88	74	103	25.5283	29.0457	27.4432	12.9856	12.0606	11.6161	chr3D	547621232	547621822	+	Defensin
TraesCS3B02G140600	18.2568	1.16461	0.482674	2.41284	0.0158289	0.17	24	26	33	6	16	8	0.799145	0.860001	1.17607	0.262149	0.7721	0.267135	chr3B	126732059	126733642	-	Eukaryotic aspartyl protease family protein	Os01g0178600	Peptidase A1 domain containing protein
TraesCS7A02G488000	10.4717	1.16416	0.611077	1.9051	0.0567676	0.379756	16	18	15	3	3	13	2.75783	3.082	2.76722	0.678504	0.749391	2.24708	chr7A	678168786	678171323	-	acyl-CoA-binding domain 3
TraesCS4A02G453600	21252	1.16353	0.0357935	32.5066	8.59e-232	4.88e-228	32922	32786	32215	11282	10609	14422	2059.81	2037.71	2157.27	926.213	961.957	904.887	chr4A	717971857	717972699	+	Gliadin-like avenin
TraesCS2D02G093500	74.9321	1.16335	0.231229	5.03116	4.88e-07	2.86e-05	98	123	124	33	39	57	2.19671	2.73882	2.9749	0.970609	1.26693	1.2813	chr2D	44896710	44899531	-	DnaJ	Os07g0689800	Tetratricopeptide-like helical domain containing protein	AT2G47440	Putative uncharacterized protein At2g47440	down
TraesCS4A02G059400	39.5811	1.16102	0.314854	3.68747	0.000226491	0.00632023	63	61	59	13	21	35	1.77787	1.71002	1.78203	0.481378	0.858853	0.990502	chr4A	55572600	55575346	+	Poly [ADP-ribose] polymerase	Os03g0230300	Homologue of SRO (similar to RCD one), Regulation of stomatal closure, Abiotic stress response
TraesCS3A02G104100	389.685	1.16071	0.10314	11.2537	2.22e-29	1.22e-26	605	600	592	191	186	296	37.3215	36.7677	39.0867	15.4604	16.6286	18.3114	chr3A	67359581	67360435	-	Two-component response regulator ORR24					down
TraesCS6A02G046700	47.9146	1.15897	0.278998	4.15403	3.27e-05	0.00123307	77	65	78	26	24	32	3.85684	3.23419	4.18157	1.70882	1.74217	1.60738	chr6A	23849620	23852276	+	MOB kinase activator-like 1A	Os10g0396300	Similar to MOB1	AT4G19045	MOB1B; MOB kinase activator-like 1B
TraesCS5A02G088400	38.6672	1.15821	0.329057	3.51979	0.000431884	0.0107382	73	67	39	26	17	23	1.4912	1.35956	0.852671	0.696899	0.50327	0.47116	chr5A	118757534	118762484	+	DNA helicase	Os12g0560700	Similar to PROLIFERA protein	AT4G02060	MCM7; DNA replication licensing factor MCM7
TraesCS7D02G261200	68.0499	1.15745	0.233949	4.94743	7.52e-07	4.25e-05	110	113	91	41	30	46	1.9417	1.98143	1.71923	0.949633	0.767449	0.81428	chr7D	236823313	236836919	-	Wd40-repeat-like protein	Os08g0531200	WD40 repeat domain containing protein
TraesCS5D02G241200	315.965	1.15638	0.119428	9.68261	3.57e-22	1.33e-19	489	488	473	170	179	187	14.9171	14.7879	15.4433	6.80466	7.91347	5.72062	chr5D	350225068	350230831	+	Protein disulfide isomerase	Os09g0451500	Thioredoxin domain 2 containing protein
TraesCS2B02G110700	16.3546	1.15503	0.484142	2.38573	0.0170453	0.179216	32	17	26	8	9	11	1.28643	0.678885	1.1187	0.421996	0.524345	0.443461	chr2B	72587849	72589236	-	O-methyltransferase-like protein					down
TraesCS5B02G285400	29.4133	1.15375	0.353632	3.26257	0.00110407	0.0227165	46	53	37	16	13	22	1.03463	1.18417	0.890701	0.472204	0.42375	0.496222	chr5B	470703491	470707787	-	Purple acid phosphatase	Os09g0506000	Similar to Nucleotide pyrophosphatase/phosphodiesterase
TraesCS3D02G427900	9.92455	1.14938	0.633996	1.81291	0.0698455	0.423104	13	25	8	6	5	6	1.36045	2.5989	0.896051	0.823898	0.758313	0.629676	chr3D	541371480	541403704	-	MADS-box transcription factor	Os01g0922800	MADS-box transcription factor, Short-day flowering promoter
TraesCS4A02G010000	25.3706	1.14908	0.412466	2.78587	0.00533844	0.0779104	29	31	55	12	16	15	0.824118	0.875114	1.67285	0.447462	0.658947	0.427474	chr4A	5835053	5839914	-	Kinase-like protein	Os03g0179400	Drought-inducible receptor-like cytoplasmic kinase, Drought tolerance, Regulator of grain yield	AT2G05940	RIPK; Serine/threonine-protein kinase RIPK
TraesCS3D02G329800	207.483	1.14673	0.147896	7.75364	8.93e-15	1.78e-12	331	289	329	104	122	128	18.8941	16.3873	20.1	7.78958	10.0925	7.32714	chr3D	442511403	442512326	+	Late embryogenesis abundant (LEA) hydroxyproline-rich glycoprotein family	Os01g0812100	Similar to NHL25	AT2G27080	NHL13; NDR1/HIN1-like protein 13
TraesCS4A02G100400	37.1471	1.14592	0.355093	3.22708	0.00125059	0.0251838	44	86	41	18	24	21	2.96388	5.75463	2.95594	1.59097	2.34292	1.41858	chr4A	112857365	112858147	-	Histone H2A	Os03g0279200	Similar to Histone H2A	AT5G02560	HTA12; Histone H2A
TraesCS3A02G121000	160.891	1.14551	0.165764	6.91048	4.83e-12	6.99e-10	238	226	271	98	81	96	7.51225	7.08619	9.15516	4.05884	3.70525	3.03872	chr3A	95125742	95127412	-	Eukaryotic aspartyl protease family protein	Os01g0178600	Peptidase A1 domain containing protein			down
TraesCS7D02G116600	24.8324	1.14239	0.385642	2.96232	0.00305331	0.0513496	32	45	37	15	11	17	2.61268	3.64973	3.23327	1.60698	1.30157	1.39192	chr7D	71812505	71813150	+	Histone H3	Os06g0160100	Similar to Histones H3 and H4 (ISS)	AT5G65360	HTR1; Histone H3
TraesCS2A02G112300	1194.31	1.1394	0.0652857	17.4525	3.29e-68	5.1e-65	1939	1859	1690	637	552	894	70.3368	66.9878	65.6138	30.3199	29.0191	32.5214	chr2A	63359372	63363612	-	Protein AIG1	Os02g0557100	AIG1 domain containing protein			up
TraesCS3D02G231100	18.6377	1.13932	0.450238	2.53049	0.0113903	0.13532	21	32	32	9	11	12	0.71321	1.07959	1.16319	0.401073	0.541415	0.408702	chr3D	315747274	315756749	-	Pentatricopeptide repeat-containing protein	Os01g0616600	Pentatricopeptide repeat domain containing protein
TraesCS4D02G184900	326.11	1.13899	0.110362	10.3205	5.69e-25	2.42e-22	487	517	490	167	172	225	16.6685	17.578	17.9501	7.50009	8.53168	7.72283	chr4D	323095782	323098145	-	Nicotianamine synthase	Os03g0307200	Nicotianamine synthase 2, Nicotianamine biosynthesis	AT1G56430	NAS4; Probable nicotianamine synthase 4
TraesCS6A02G034500	14.689	1.13857	0.500892	2.27309	0.0230208	0.218126	27	24	17	7	6	13	1.87132	1.65237	1.26106	0.636599	0.602664	0.903556	chr6A	16655031	16655791	-	Histone H2B	Os01g0152700	Similar to Histone H2B (CaH2B)
TraesCS1B02G167700	64.9205	1.13851	0.239743	4.74887	2.05e-06	0.000105027	104	94	99	31	37	44	1.34148	1.20446	1.36676	0.524683	0.691661	0.569157	chr1B	297056666	297061605	+	Receptor protein kinase, putative	Os10g0468500	Serine/threonine protein kinase-related domain containing protein			up
TraesCS5A02G462100	11.2519	1.13745	0.583495	1.94938	0.0512501	0.356956	14	23	15	3	6	11	0.887512	1.44839	1.01775	0.249546	0.551235	0.699304	chr5A	642918526	642919457	-	Histone H2A	Os03g0743400	Similar to H2A protein	AT5G27670	HTA7; Histone H2A
TraesCS2B02G271400	11.2261	1.13047	0.576101	1.96229	0.0497291	0.350683	17	23	12	6	4	10	0.983158	1.32134	0.742779	0.455312	0.335254	0.579965	chr2B	371167593	371168504	+	GCK domain-containing protein					down
TraesCS3D02G125000	26.0034	1.1301	0.386867	2.92116	0.00348736	0.05697	37	45	37	21	9	15	1.57634	1.90446	1.68715	1.17395	0.555688	0.640866	chr3D	83600176	83601527	-	Cysteine-rich receptor-kinase-like protein
TraesCS7A02G313500	9.55916	1.12983	0.645108	1.75138	0.0798804	0.454026	8	22	14	3	5	9	0.646169	1.76519	1.21029	0.317951	0.585283	0.728997	chr7A	445625847	445628053	-	nuclear fusion defective 6	Os08g0123400	Similar to predicted protein
TraesCS3B02G517800	9.99797	1.12804	0.605891	1.86178	0.0626339	0.400245	14	15	17	5	3	10	2.3667	2.51894	3.07587	1.10909	0.73498	1.69528	chr3B	760597257	760607820	-	Phosphatidylinositol N-acetylglucosaminyltransferase subunit Y	Os01g0939000	Conserved hypothetical protein
TraesCS7D02G477300	16.175	1.12769	0.49541	2.27627	0.0228301	0.217102	20	22	32	10	4	15	1.32189	1.44444	2.26371	0.867261	0.383147	0.994226	chr7D	588431802	588432599	-	Histone H2B	Os01g0152700	Similar to Histone H2B (CaH2B)	AT5G22880	H2B; Histone H2B
TraesCS4A02G404000	141.378	1.12633	0.173953	6.47494	9.49e-11	1.09e-08	214	190	240	69	77	100	9.66363	8.52298	11.5996	4.08845	5.03914	4.52849	chr4A	677934919	677937524	+	GEM-like protein 1	Os03g0187600	GRAM domain containing protein	AT2G22475	GEM; GLABRA2 expression modulator
TraesCS7D02G077100	82.1912	1.12528	0.222775	5.05119	4.39e-07	2.62e-05	123	155	99	43	44	56	5.15696	6.45553	4.4425	2.36559	2.6735	2.35453	chr7D	45510112	45511759	+	Acid phosphatase 1	Os06g0139800	Similar to Acid phosphatase (EC 3.1.3.2) 1 allozyme 1
TraesCS6B02G082600	23.7224	1.12508	0.393304	2.8606	0.00422847	0.0655483	36	34	38	16	11	14	2.55899	2.4008	2.89103	1.49234	1.13318	0.997977	chr6B	59298978	59299719	+	Histone H2B	Os01g0152700	Similar to Histone H2B (CaH2B)	AT5G59910	HTB4; Histone H2B
TraesCS2B02G186900	10.8391	1.12458	0.605632	1.85686	0.0633306	0.402759	21	13	15	7	8	3	1.29394	0.795702	0.989215	0.565948	0.714373	0.185372	chr2B	161472722	161474788	+	Heavy-metal-associated domain-containing protein, putative, expressed	Os03g0383900	Heavy metal transport/detoxification protein domain containing protein	AT4G39700	HIPP23; Heavy metal-associated isoprenylated plant protein 23	down
TraesCS5A02G262000	65.1924	1.12457	0.243345	4.6213	3.81e-06	0.000185442	111	97	91	27	34	54	3.71716	3.2268	3.26162	1.18641	1.65009	1.81347	chr5A	475524603	475526894	-	Fasciclin-like arabinogalactan protein	Os09g0482780	FAS1 domain domain containing protein
TraesCS5B02G243500	19.4539	1.12367	0.435499	2.58019	0.00987468	0.12217	24	37	28	10	10	14	1.82398	2.79334	2.27757	0.997225	1.10141	1.067	chr5B	423796115	423796808	+	Histone H2A	Os05g0113900	Similar to Histone H2A
TraesCS2B02G329300	13.3612	1.12176	0.524256	2.13972	0.0323773	0.271809	23	22	16	6	9	8	2.64292	2.51126	1.9678	0.904672	1.49878	0.921879	chr2B	473299924	473300382	+	Histone H2B	Os01g0152700	Similar to Histone H2B (CaH2B)	AT3G45980	H2B; Histone H2B	down
TraesCS1A02G348300	11.7318	1.12075	0.554826	2.02	0.0433831	0.324589	18	20	16	5	5	11	1.00784	1.1124	0.958831	0.367343	0.405721	0.617644	chr1A	533694570	533697025	-	50S ribosomal protein L20	Os05g0528200	Similar to 50S ribosomal protein L20	AT1G16740	50S ribosomal protein L20	up
TraesCS3D02G172600	39.855	1.11719	0.304389	3.67026	0.000242306	0.0066821	63	66	54	21	16	34	1.60757	1.67296	1.47478	0.703123	0.591682	0.870032	chr3D	153079164	153084330	-	Major facilitator superfamily protein	Os01g0243200	Similar to integral membrane transporter family protein
TraesCS3A02G179400	20.8055	1.11495	0.435369	2.56093	0.0104392	0.127209	32	36	28	7	8	23	1.36003	1.51989	1.27368	0.390372	0.49275	0.980286	chr3A	207829763	207831444	+	TRAM, LAG1 and CLN8 (TLC) lipid-sensing domain containing protein	Os01g0262500	TRAM/LAG1/CLN8 homology domain domain containing protein			down
TraesCS7D02G124700	20.3321	1.11328	0.426986	2.60729	0.0091261	0.115224	27	31	34	12	12	11	0.797355	0.909413	1.07466	0.464999	0.513581	0.325768	chr7D	78189683	78193093	+	basic helix-loop-helix (bHLH) DNA-binding superfamily protein	Os06g0164400	Similar to predicted protein
TraesCS5D02G432100	25.3714	1.11232	0.379918	2.92778	0.00341389	0.056049	35	44	37	11	13	21	1.87604	2.34282	2.12266	0.77366	1.00985	1.12881	chr5D	488425188	488426171	-	Mitochondrial transcription termination factor family protein	Os03g0785200	Mitochodrial transcription termination factor-related family protein
TraesCS4D02G236400	52.69	1.10718	0.274274	4.03676	5.42e-05	0.00190624	90	80	70	39	22	31	2.4879	2.19681	2.07106	1.41462	0.881359	0.859369	chr4D	398293345	398296122	+	Poly [ADP-ribose] polymerase	Os03g0230300	Homologue of SRO (similar to RCD one), Regulation of stomatal closure, Abiotic stress response
TraesCS2A02G112500	11.1187	1.10636	0.621479	1.7802	0.0750431	0.44019	20	9	21	11	4	4	1.22375	0.547036	1.37526	0.883157	0.3547	0.245442	chr2A	63606214	63607374	-	Universal stress protein	Os07g0673400	Rossmann-like alpha/beta/alpha sandwich fold domain containing protein			up
TraesCS4A02G196900	12.1822	1.10242	0.549935	2.00463	0.0450023	0.331129	21	15	19	8	7	6	1.0806	0.76674	1.04641	0.540155	0.522015	0.309616	chr4A	479400417	479402618	+	Serine/threonine-protein kinase Haspin, putative	Os11g0112100	Hypothetical conserved gene
TraesCS3D02G097900	13.641	1.10012	0.515923	2.13234	0.0329793	0.2751	21	22	19	5	9	10	1.18843	1.23677	1.15083	0.371284	0.738134	0.567519	chr3D	49780116	49781047	+	OSBP(Oxysterol binding protein)-related protein 4B	Os01g0166500	Conserved hypothetical protein	AT3G56260
TraesCS6D02G273800	15.4135	1.09472	0.511491	2.14025	0.0323348	0.271618	19	24	26	9	12	5	0.855058	1.07291	1.25233	0.531456	0.782641	0.225652	chr6D	382560905	382562358	-	AWPM-19-like membrane family protein	Os02g0731500	Similar to cDNA, clone: J065098J18, full insert sequence
TraesCS4D02G357900	149.42	1.0944	0.159261	6.87171	6.34e-12	8.96e-10	212	250	217	82	74	109	2.4804	2.90561	2.71737	1.25887	1.25475	1.27891	chr4D	505998197	506003740	+	BAG family molecular chaperone regulator 6
TraesCS3A02G517100	1488.52	1.09352	0.0624922	17.4985	1.47e-68	2.35e-65	2204	2371	2180	775	809	1044	189.636	202.653	200.756	87.4971	100.878	90.0817	chr3A	734151921	734152833	+	Pathogenesis-related protein PR-4	Os11g0592000	Similar to Barwin
TraesCS2B02G166800	23.9703	1.09044	0.392089	2.78111	0.00541736	0.0788819	31	41	37	15	9	19	0.827874	1.08767	1.05757	0.525626	0.348325	0.508842	chr2B	139397926	139401468	+	Endonuclease/exonuclease/phosphatase family protein	Os07g0645500	Similar to predicted protein			down
TraesCS6B02G320700	27.0563	1.09038	0.364647	2.99023	0.00278767	0.0477668	40	47	36	16	13	19	1.16175	1.35601	1.11908	0.609757	0.547188	0.553394	chr6B	567821093	567823164	+	F-box family protein
TraesCS6D02G147200	86.3201	1.08922	0.217527	5.00729	5.52e-07	3.2e-05	130	145	116	60	43	48	16.8055	18.6204	16.0498	10.1776	8.05596	6.22268	chr6D	119292155	119292595	+	NHL domain protein	Os02g0170701	Conserved hypothetical protein
TraesCS2D02G070500	22.6617	1.08872	0.4243	2.56592	0.0102902	0.126003	31	36	36	5	14	22	1.26356	1.45764	1.57051	0.267417	0.826994	0.899259	chr2D	29715945	29718015	+	Peroxidase family protein	Os04g0223300	Similar to Peroxisome type ascorbate peroxidase			down
TraesCS2D02G453900	14.5082	1.08869	0.498078	2.18578	0.0288314	0.251887	22	23	21	10	5	11	3.98749	4.1411	4.0738	2.37826	1.31337	1.99938	chr2D	562685012	562685302	+	senescence-associated family protein (DUF581)	Os04g0586100	Protein of unknown function DUF581 family protein			down
TraesCS5D02G173500	8.95633	1.08774	0.64765	1.67952	0.0930505	0.491489	13	20	8	4	5	7	0.86574	1.32308	0.570214	0.349532	0.482563	0.467487	chr5D	271480437	271481228	-	Ribosomal protein	Os05g0558000	Ribosomal protein L1 family protein
TraesCS7A02G093100	212.262	1.08684	0.137065	7.92937	2.2e-15	4.63e-13	325	301	334	123	107	146	28.713	26.4164	31.5824	14.2588	13.6999	12.9353	chr7A	56658022	56658811	+	Early nodulin 93	Os06g0141700	Similar to Early nodulin
TraesCS1A02G229000	26.2023	1.08576	0.36884	2.9437	0.00324313	0.0538334	40	40	39	14	12	21	3.24576	3.22424	3.38707	1.49062	1.41116	1.70884	chr1A	400974762	400975411	-	Histone H3	Os04g0419600	Histone H3	AT3G27360	HTR1; Histone H3	up
TraesCS4A02G112700	10.6752	1.08513	0.611167	1.77551	0.0758143	0.442328	15	12	21	2	8	9	1.38072	1.09725	2.06889	0.241562	1.0672	0.830777	chr4A	137173965	137175490	-	Gamma-interferon-inducible lysosomal thiol reductase	Os03g0295800	Gamma interferon inducible lysosomal thiol reductase GILT family protein	AT1G07080	At1g07080/F10K1_15
TraesCS4B02G247600	72.7057	1.08459	0.227653	4.7642	1.9e-06	9.8e-05	112	104	114	38	32	61	3.47896	3.20905	3.79001	1.54881	1.44053	1.90015	chr4B	512548911	512554071	+	Protein root UVB sensitive 3	Os03g0213700	Protein of unknown function DUF647 domain containing protein	AT1G13770	RUS3
TraesCS4D02G194500	70.6794	1.0844	0.249372	4.34853	1.37e-05	0.00057793	101	110	111	32	26	72	2.4963	2.70072	2.93631	1.03779	0.931296	1.78457	chr4D	337261937	337266179	-	Chaperone protein DnaJ	Os03g0293000	Similar to DnaJ domain containing protein, expressed	AT5G01390	DNAJ heat shock family protein
TraesCS2A02G525000	21.3211	1.08431	0.419633	2.58394	0.00976802	0.121203	35	30	31	15	12	10	1.14376	0.973865	1.08425	0.643191	0.568312	0.327713	chr2A	745427907	745430275	+	Anthocyanin 5-aromatic acyltransferase	Os04g0638100	Transferase family protein			down
TraesCS6B02G199900	87.675	1.08133	0.20634	5.24054	1.6e-07	1.08e-05	126	138	132	54	45	56	4.09975	4.46043	4.59689	2.30549	2.12197	1.82727	chr6B	239735046	239737697	+	RPM1-interacting protein 4	Os02g0189400	Defence response, Rin4 domain containing protein
TraesCS7D02G153600	14.9829	1.07579	0.497294	2.16329	0.0305187	0.261752	17	30	21	8	7	12	0.579974	1.0167	0.766801	0.358124	0.346097	0.410552	chr7D	101726059	101729417	+	Methyltransferase	Os06g0187100	Similar to F26G16.17 protein
TraesCS7B02G112000	29.9663	1.07556	0.34525	3.11532	0.00183744	0.0343363	46	49	41	16	14	24	1.54045	1.63003	1.46952	0.703059	0.679448	0.805986	chr7B	128445084	128446658	-	Ribonucleoside-diphosphate reductase small chain	Os06g0257450	Ribonucleotide reductase, Chloroplast biogenesis	AT3G27060	TSO2
TraesCS1A02G353400	13.1539	1.07532	0.578687	1.8582	0.0631406	0.402003	8	28	23	5	10	8	0.46419	1.61389	1.42836	0.380679	0.840901	0.465503	chr1A	536974361	536975269	+	Acidic chitinase					up
TraesCS1D02G366300	20.921	1.07261	0.425443	2.52117	0.0116967	0.138061	33	26	35	16	9	12	2.22575	1.742	2.52659	1.41601	0.87972	0.811654	chr1D	446434729	446435510	+	Histone H2B	Os05g0574300	Similar to Histone H2B.2			up
TraesCSU02G027400	135.982	1.06852	0.170646	6.2616	3.81e-10	3.99e-08	216	186	210	72	78	92	4.43983	3.79784	4.61993	1.94191	2.32352	1.89639	chrUn	27273178	27275852	+	F-box domain containing protein
TraesCS3D02G080100	32.8776	1.06535	0.337486	3.15672	0.00159554	0.0307143	47	55	47	13	17	30	2.68866	3.12545	2.87766	0.975809	1.40938	1.72102	chr3D	39992759	39995896	+	ATP-dependent helicase/nuclease subunit A
TraesCS3A02G392000	26.0757	1.06502	0.378313	2.81519	0.0048748	0.0729778	45	33	39	15	16	15	3.98232	2.90101	3.69395	1.7418	2.05202	1.33119	chr3A	639620066	639620844	+	Early nodulin 93
TraesCS2B02G110300	48.8338	1.06496	0.274753	3.87605	0.000106167	0.00338489	75	83	63	23	27	38	1.60673	1.76633	1.44453	0.646535	0.838271	0.81638	chr2B	71736557	71739485	-	DnaJ	Os07g0689800	Tetratricopeptide-like helical domain containing protein	AT2G47440	Putative uncharacterized protein At2g47440	down
TraesCS1A02G223600	59.4674	1.06456	0.25839	4.11997	3.79e-05	0.00139364	82	110	77	26	35	46	2.96637	3.9529	2.9813	1.23415	1.83493	1.66877	chr1A	394250151	394251608	+	MYB transcription factor	Os05g0350900	Hypothetical conserved gene			up
TraesCS4B02G220200	189.065	1.06166	0.1512	7.02158	2.19e-12	3.34e-10	267	311	272	117	106	112	6.99579	8.09464	7.62778	4.02249	4.02505	2.94287	chr4B	463208678	463213325	+	Phosphoenolpyruvate carboxykinase (ATP)-like protein	Os03g0255500	Similar to Phosphoenolpyruvate carboxykinase 4 (EC 4.1.1.49) (Fragment)	AT4G37870	PCKA; Phosphoenolpyruvate carboxykinase (ATP)-like protein
TraesCS1B02G297200	37.7001	1.0577	0.323369	3.27088	0.00107214	0.0222026	59	67	44	28	18	21	5.01914	5.66192	4.00621	3.1255	2.21916	1.79153	chr1B	516971105	516971724	-	Histone H4	Os05g0466600	Similar to Histone H4	AT5G59970	Histone H4	up
TraesCS5A02G429100	15.2329	1.05619	0.521592	2.02493	0.0428746	0.323102	11	29	28	9	9	9	0.392278	1.02733	1.06872	0.42114	0.465139	0.321863	chr5A	613568423	613572788	+	Purine permease-like protein
TraesCS1B02G366900	13.5702	1.05584	0.530444	1.99049	0.0465373	0.337516	21	14	26	6	6	13	1.71192	1.13372	2.26852	0.6418	0.708852	1.06276	chr1B	597667404	597668158	-	Outer envelope membrane protein 7	Os05g0532800	Conserved hypothetical protein			up
TraesCS6D02G047900	68.9932	1.05456	0.227699	4.63138	3.63e-06	0.000177145	107	106	98	38	34	53	7.16188	7.04791	7.02058	3.33741	3.29808	3.55751	chr6D	22267960	22268877	-	Transmembrane protein 97
TraesCS2B02G389100	38.5264	1.05158	0.309503	3.39765	0.000679671	0.0155563	57	52	64	19	20	31	3.28208	2.97433	3.94419	1.43552	1.66895	1.79004	chr2B	552260576	552262910	-	Calcium-dependent lipid-binding domain-containing protein	Os04g0531100	Small C2-domain protein consisting of a single C2 domain, Phloem protein, Signaling pathway involving Ca<sup>2+</sup> ions, Defense response	AT3G61190	BAP1; BON1-associated protein 1	down
TraesCS4A02G110600	139.301	1.05042	0.164536	6.38418	1.72e-10	1.9e-08	227	197	203	80	66	107	5.56098	4.79406	5.32262	2.57157	2.3432	2.62867	chr4A	135342904	135346870	+	Chaperone protein DnaJ	Os03g0293000	Similar to DnaJ domain containing protein, expressed
TraesCS2A02G106900	253.451	1.04655	0.130639	8.011	1.14e-15	2.45e-13	338	411	387	142	141	173	26.9295	32.5286	33.0009	14.8451	16.2806	13.8224	chr2A	59069257	59070212	-	B12D protein	Os07g0604600	Similar to B12D protein			up
TraesCSU02G194600	21.7984	1.0458	0.4114	2.54206	0.0110202	0.13211	39	34	25	14	12	13	4.51096	3.90656	3.09491	2.12479	2.01152	1.50791	chrUn	291905876	291906331	-	Heat shock protein
TraesCS1A02G048700	124.137	1.04498	0.178014	5.8702	4.35e-09	3.77e-07	185	168	203	69	64	92	10.0593	9.07441	11.814	4.923	5.04333	5.01664	chr1A	30196596	30197675	-	Non-specific lipid-transfer protein-like protein					up
TraesCS3D02G185600	47.8533	1.04489	0.282836	3.69434	0.000220457	0.00618404	64	87	65	23	23	42	3.28045	4.42981	3.56592	1.54691	1.70852	2.15889	chr3D	170930564	170931808	+	Transmembrane protein, putative
TraesCS6D02G368900	76.1271	1.04167	0.229345	4.54193	5.57e-06	0.00025899	106	134	101	42	48	46	4.01639	5.04367	4.09596	2.08815	2.63579	1.74789	chr6D	455897295	455899890	-	F-box protein PP2	Os02g0813350	Cyclin-like F-box domain containing protein
TraesCS2B02G560100	168.898	1.03998	0.148534	7.00164	2.53e-12	3.81e-10	257	251	250	88	88	132	6.44866	6.25636	6.71399	2.89736	3.20006	3.32153	chr2B	753798704	753801384	+	Cellulose synthase-like protein	Os08g0434632	Conserved hypothetical protein			down
TraesCS1D02G129400	12.3822	1.03995	0.544279	1.91069	0.0560449	0.376895	16	24	16	5	6	12	0.742867	1.10691	0.795087	0.30461	0.403721	0.558727	chr1D	143177551	143178686	+	Avr9/Cf-9 rapidly elicited protein	Os05g0200700	Conserved hypothetical protein			up
TraesCS7D02G506700	14.16	1.03993	0.508384	2.04557	0.0407988	0.31418	22	20	21	8	10	7	9.66965	8.73232	9.87896	4.61383	6.36983	3.08541	chr7D	611331834	611331953	+	Rotundifolia-like protein	Os01g0525701	Similar to DVL4/RTFL17 (ROTUNDIFOLIA LIKE 17)
TraesCS7B02G053400	88.4192	1.03891	0.20475	5.07405	3.89e-07	2.38e-05	146	135	117	46	44	72	1.42129	1.3055	1.21905	0.587586	0.620758	0.702894	chr7B	56359326	56369412	+	p-loop containing nucleoside triphosphate hydrolases superfamily protein, putative
TraesCS1A02G027700	28.5905	1.03769	0.376517	2.75602	0.00585091	0.0832964	58	35	36	11	15	27	2.78609	1.67012	1.85086	0.693335	1.04423	1.30064	chr1A	13212431	13214290	+	Guanine nucleotide-binding protein G(k) subunit alpha	Os05g0109400	Conserved hypothetical protein			up
TraesCS5D02G150600	28.7961	1.03262	0.354982	2.90893	0.00362666	0.0587124	47	46	36	19	15	18	1.38721	1.3487	1.13724	0.735837	0.641616	0.532776	chr5D	239581287	239586130	-	Cell division control protein 6 6	Os11g0129800	Hypothetical conserved gene
TraesCS7D02G403700	441.687	1.03185	0.108771	9.48648	2.39e-21	8.48e-19	738	651	596	223	212	382	17.4316	15.2747	15.0671	6.91144	7.25698	9.04839	chr7D	520827434	520832219	-	Mitogen-activated protein kinase	Os06g0708000	Mitogen-activated protein kinase, Defense response
TraesCS5B02G404100	28.8722	1.02939	0.354129	2.90682	0.00365123	0.0589977	42	39	48	16	14	23	1.56332	1.44203	1.91225	0.781453	0.755209	0.858528	chr5B	580371502	580377627	-	Ankyrin repeat family protein, putative, expressed	Os03g0761200	Ankyrin repeat containing protein
TraesCS2B02G583100	13.0335	1.02569	0.550523	1.86312	0.0624454	0.399661	25	25	9	8	6	10	1.21979	1.2117	0.469991	0.512173	0.424262	0.489295	chr2B	770675090	770677199	-	Tetratricopeptide repeat	Os04g0674100	Tetratricopeptide-like helical domain containing protein			down
TraesCS2B02G235200	10.654	1.02468	0.581952	1.76076	0.0782799	0.449226	15	18	15	7	3	10	1.18792	1.41605	1.27142	0.727405	0.344315	0.794186	chr2B	235051127	235051792	+	Cyclin family protein					down
TraesCS3D02G202900	35.9219	1.02329	0.317729	3.22065	0.00127899	0.0256344	63	52	46	19	19	28	12.3068	10.0907	9.61761	4.87015	5.37896	5.48518	chr3D	250333083	250336356	-	D-glucuronyl C5-epimerase
TraesCS5D02G464700	29.1121	1.0231	0.365503	2.79914	0.00512386	0.0754648	35	44	51	20	10	24	1.64237	2.05101	2.5614	1.23145	0.680053	1.12938	chr5D	507771414	507772537	-	Chlorophyll a-b binding protein, chloroplastic	Os01g0600900	Chlorophyll a-b binding protein 2, chloroplast precursor (LHCII type I CAB-2) (LHCP)	AT2G34420	LHB1B2; Chlorophyll a-b binding protein, chloroplastic
TraesCS5B02G553000	22.8983	1.02255	0.405675	2.52061	0.0117152	0.138216	25	38	39	11	13	18	1.61197	2.43395	2.69144	0.930662	1.21478	1.1639	chr5B	703291430	703292335	+	Basic blue protein	Os03g0850900	Similar to Chemocyanin precursor (Basic blue protein) (Plantacyanin)
TraesCS1B02G272200	136.836	1.02135	0.170823	5.97897	2.25e-09	2.08e-07	204	217	193	77	57	121	5.03259	5.31781	5.09592	2.4925	2.03787	2.99347	chr1B	478256239	478260991	-	MLO-like protein	Os05g0418100	Similar to Seven trans-membrane protein			up
TraesCS6D02G049100	2737.71	1.02081	0.0467971	21.8135	1.73e-105	5.2e-102	4212	4078	3938	1614	1393	2009	86.5093	83.2019	86.5673	43.4972	41.4634	41.3791	chr6D	23832531	23836586	-	Heat shock 70 kDa protein	Os02g0115900	Similar to Endosperm lumenal binding protein	AT5G42020	BIP; Heat shock protein 70 (Hsp 70) family protein
TraesCS6A02G086200	18.5958	1.02022	0.451382	2.26021	0.0238084	0.222454	36	28	20	10	7	18	2.7242	2.10478	1.61983	0.992932	0.767669	1.36595	chr6A	54778138	54778834	+	Histone H2B	Os01g0152700	Similar to Histone H2B (CaH2B)	AT3G46030	HTB11; Histone H2B
TraesCS4D02G305100	39.3536	1.01907	0.319714	3.18743	0.00143542	0.0280868	41	67	67	21	22	29	1.97849	3.2117	3.46041	1.32969	1.53855	1.40338	chr4D	473809402	473811665	+	Ras-related protein	Os03g0191400	Small GTPase, Regulation of iron homeostasis	AT2G22290	RABH1D; Ras-related protein RABH1d
TraesCS4A02G302500	26.117	1.01904	0.378527	2.69212	0.00709997	0.0960743	34	43	39	19	14	14	2.31093	2.90327	2.83711	1.69451	1.37903	0.954252	chr4A	598807496	598810279	-	Histidine-containing phosphotransfer protein	Os09g0567400	Histidine phosphotransfer protein, Cytokinin signaling and stress response
TraesCS6A02G389500	25.0272	1.01869	0.384903	2.64662	0.00812996	0.105775	36	37	38	12	18	15	1.0875	1.1103	1.22861	0.475652	0.78802	0.454405	chr6A	604955783	604959412	+	F-box family protein
TraesCS7A02G234700	14.4699	1.01671	0.520333	1.95397	0.0507053	0.354563	33	15	17	7	7	13	1.68168	0.759332	0.927218	0.468069	0.516971	0.664354	chr7A	206716138	206720147	-	Thioredoxin superfamily protein	Os06g0482200	Thioredoxin fold domain containing protein	AT5G57230	Thioredoxin superfamily protein
TraesCS5B02G398000	52.9895	1.0151	0.266254	3.81254	0.000137544	0.0042065	79	72	84	31	32	33	4.54388	4.11381	5.1711	2.33962	2.66741	1.90345	chr5B	575629529	575631415	-	Glucan endo-1,3-beta-glucosidase 3	Os03g0756300	X8 domain containing protein	AT5G61130	PDCB1
TraesCS4A02G380200	119.528	1.0139	0.179133	5.66007	1.51e-08	1.23e-06	173	200	162	61	60	101	6.96537	7.99907	6.98099	3.22263	3.50097	4.07799	chr4A	657497079	657499022	+	Acid phosphatase 1	Os06g0139800	Similar to Acid phosphatase (EC 3.1.3.2) 1 allozyme 1
TraesCS3A02G400600	21.6586	1.01175	0.408333	2.47777	0.0132207	0.150911	34	38	25	11	12	17	1.03478	1.14886	0.814356	0.439285	0.529287	0.518856	chr3A	647190740	647193749	-	Protein kinase family protein	Os01g0892800	Integrin-linked protein kinase domain containing protein	AT2G43690	LECRK53; Probable L-type lectin-domain containing receptor kinase V.3
TraesCSU02G121200	16.3904	1.01149	0.494776	2.04435	0.0409192	0.314676	20	22	30	13	10	6	1.78188	1.94707	2.8607	1.51976	1.29118	0.536076	chrUn	103670530	103671121	+	Histone H4	Os09g0553100	Similar to Histone H4	AT3G53730	Histone H4
TraesCS6B02G423500	192.465	1.01129	0.140422	7.2018	5.94e-13	9.58e-11	278	295	283	113	107	132	9.98822	10.5288	10.8826	5.32727	5.57143	4.75603	chr6B	693322245	693324587	-	F-box protein PP2	Os02g0813350	Cyclin-like F-box domain containing protein
TraesCS2D02G171500	141.003	1.0103	0.163236	6.18923	6.05e-10	6.16e-08	199	211	217	85	73	101	8.53331	8.9879	9.95927	4.78262	4.53656	4.34323	chr2D	115578559	115580390	-	GEM-like protein 1	Os07g0621300	Similar to FIP1	AT4G40100	GRAM domain family protein	down
TraesCS1A02G296300	37.4211	1.00825	0.327285	3.08065	0.0020655	0.0377695	45	63	59	27	12	31	0.843147	1.17258	1.18317	0.663801	0.325845	0.582478	chr1A	491148418	491153457	-	Receptor protein kinase, putative	Os05g0471000	Similar to Ser-thr protein kinase (Fragment)	AT2G40270	Inactive receptor-like serine/threonine-protein kinase At2g40270	up
TraesCS4B02G208100	14.9538	1.0053	0.494964	2.03105	0.0422499	0.320507	24	18	24	10	9	8	1.3941	1.03865	1.4921	0.762196	0.757644	0.466016	chr4B	445240520	445241427	+	Rotundifolia-like protein	Os03g0272900	DVL family protein	AT2G29125	RTFL2
TraesCS2A02G287800	14.2361	1.00515	0.504286	1.99321	0.0462383	0.336445	19	21	23	6	10	10	1.54649	1.69795	2.00367	0.640809	1.1796	0.816247	chr2A	491477902	491479861	+	Centromere protein S	Os04g0397700	Similar to DNA binding			down
TraesCS6B02G284800	277.501	1.00491	0.118475	8.48206	2.21e-17	5.71e-15	388	442	405	157	145	211	15.7905	17.8689	17.641	8.38392	8.55208	8.6114	chr6B	513331555	513332850	+	Leucine-rich repeat receptor-like protein kinase	Os02g0647300	Leucine-rich repeat, plant specific containing protein	AT5G66330	Leucine-rich repeat (LRR) family protein
TraesCS5D02G071500	14.1258	1.00446	0.530609	1.89304	0.0583531	0.38522	15	22	26	4	7	16	0.577906	0.841977	1.07212	0.202213	0.390844	0.618177	chr5D	69411081	69414294	+	WAT1-related protein
TraesCS5A02G097200	26.6853	1.00103	0.37735	2.65278	0.00798319	0.104619	42	41	35	14	20	14	1.16468	1.12942	1.0388	0.509413	0.803763	0.389327	chr5A	137279893	137282910	-	Rho GTPase-activating protein	Os12g0533400	Similar to Rac GTPase activating protein 1	AT4G03100	ROPGAP2; Rho GTPase-activating protein 2
TraesCS1D02G366400	27.1971	1.00078	0.37416	2.67473	0.00747898	0.0995323	48	38	35	22	11	17	6.15983	4.84421	4.80728	3.70453	2.04578	2.18778	chr1D	446437109	446437519	+	Histone H3	Os05g0489800	Centromeric histone 3 (Histone H3)	AT5G10390	HTR1; Histone H3	up
TraesCS5A02G025300	49.482	0.999852	0.26934	3.71223	0.000205439	0.00582027	68	77	75	29	24	39	2.9374	3.30412	3.46752	1.64375	1.50246	1.68945	chr5A	19910802	19913507	+	2-aminoethanethiol dioxygenase	Os12g0623600	Protein of unknown function DUF1637 family protein
TraesCS3A02G121200	203.139	0.999767	0.167361	5.9737	2.32e-09	2.14e-07	269	268	360	141	101	130	8.41519	8.32833	12.0536	5.78781	4.57902	4.07833	chr3A	95358043	95359728	-	Eukaryotic aspartyl protease family protein	Os01g0178600	Peptidase A1 domain containing protein			down
TraesCS6B02G280900	13.5979	0.998586	0.530317	1.883	0.0597006	0.390118	17	26	18	4	7	15	0.679273	1.032	0.769789	0.209719	0.405353	0.601055	chr6B	506872856	506877955	-	UPF0565 protein C2orf69	Os02g0655100	Uncharacterised protein family UPF0565 domain containing protein	AT2G44850	Putative uncharacterized protein At2g44850
TraesCS5D02G534600	59.9061	0.998544	0.2481	4.02477	5.7e-05	0.00199524	102	92	73	34	32	45	2.46104	2.20505	1.88515	1.07642	1.11894	1.08883	chr5D	548878906	548884637	-	Aspartokinase	Os03g0850400	Similar to Aspartokinase
TraesCS2D02G532800	160.675	0.998506	0.152134	6.56332	5.26e-11	6.36e-09	228	260	226	95	85	117	5.27436	5.97475	5.5956	2.88364	2.84966	2.71424	chr2D	617894612	617897359	-	Cellulose synthase-like protein	Os08g0434632	Conserved hypothetical protein			down
TraesCS3D02G532800	26.2179	0.998278	0.374294	2.6671	0.00765097	0.101383	42	34	40	19	13	16	1.32728	1.06734	1.35293	0.787861	0.595382	0.507061	chr3D	608667799	608670344	+	WRKY transcription factor	Os01g0972800	WRKY1 (WRKY transcription factor 17)
TraesCS6B02G062900	140.902	0.998217	0.162561	6.14058	8.22e-10	8.16e-08	206	215	205	91	67	103	10.2598	10.6371	10.9278	5.947	4.83601	5.14444	chr6B	41932013	41934542	+	MOB kinase activator-like 1A	Os03g0577200	Similar to Mps one binder kinase activator-like 1A (Mob1 homolog 1A) (Mob1A) (Mob1B) (Protein Mob4A)	AT5G45550	MOB1A; MOB1-like protein
TraesCS7D02G355000	18.747	0.997468	0.445742	2.23777	0.0252359	0.231598	33	33	18	11	9	15	1.11216	1.10479	0.649279	0.486442	0.439579	0.50696	chr7D	459078878	459081599	-	Serine/threonine-protein kinase atr	Os06g0589500	Conserved hypothetical protein
TraesCS7D02G477400	33.9328	0.997439	0.33255	2.99936	0.00270547	0.0467175	43	52	56	19	14	31	3.29647	3.96001	4.59486	1.91125	1.55542	2.38325	chr7D	588540889	588541576	+	Histone H2B	Os01g0152700	Similar to Histone H2B (CaH2B)	AT3G46030	HTB11; Histone H2B
TraesCSU02G077200	22.998	0.996955	0.395322	2.52188	0.0116729	0.137845	36	37	29	14	14	14	3.07742	3.14194	2.6533	1.57035	1.73441	1.20016	chrUn	69362274	69362890	+	Histone H2B	Os01g0152700	Similar to Histone H2B (CaH2B)	AT3G46030	HTB11; Histone H2B
TraesCS1A02G334100	22.021	0.996787	0.401568	2.48223	0.0130561	0.149515	30	37	31	14	10	17	1.81457	2.22314	2.00687	1.11113	0.876581	1.03117	chr1A	521738721	521739592	+	Dof zinc finger protein	Os05g0440000	Zinc finger, Dof-type family protein			up
TraesCS1B02G037100	17.6691	0.994483	0.486889	2.04252	0.0410996	0.315142	42	20	17	7	11	15	2.19765	1.03956	0.952054	0.480607	0.834144	0.787095	chr1B	17730527	17739883	+	Scarecrow transcription factor family protein	Os05g0110300	Similar to NAD-dependent epimerase/dehydratase	AT5G02240	Uncharacterized protein At5g02240	up
TraesCS1D02G264100	57.7021	0.99433	0.257045	3.8683	0.000109595	0.00347044	83	80	93	26	32	50	1.42876	1.36799	1.71343	0.587269	0.798307	0.863133	chr1D	359838408	359844234	-	DNA helicase	Os05g0464100	MCM family protein			up
TraesCS2B02G272800	54.0244	0.99277	0.274919	3.61113	0.00030486	0.00809828	83	63	92	28	35	36	1.21738	0.917914	1.44425	0.538878	0.743973	0.529516	chr2B	374204475	374220926	+	Receptor-like kinase	Os07g0147600	Protein kinase, core domain containing protein	AT1G30570	HERK2; Probable receptor-like protein kinase At1g30570	down
TraesCS2B02G480500	29.4607	0.992254	0.352526	2.8147	0.00488233	0.0730197	37	53	41	15	16	24	2.46403	3.50616	2.92235	1.31075	1.5442	1.60281	chr2B	677953641	677956341	+	Ubiquitin	Os02g0161900	Similar to polyubiquitin containing 7 ubiquitin monomers	AT4G02890	UBQ14; Polyubiquitin 14	down
TraesCS6A02G234400	99.6835	0.991769	0.193125	5.13539	2.82e-07	1.79e-05	155	140	148	56	47	84	4.86043	4.36097	4.96717	2.30417	2.1359	2.6415	chr6A	442392902	442396427	+	Endosomal targeting BRO1-like domain-containing protein	Os04g0527400	BRO1 domain containing protein
TraesCS3A02G268000	15.5848	0.9913	0.475309	2.08559	0.0370155	0.296014	22	22	25	9	8	12	1.36996	1.36088	1.66621	0.73538	0.721964	0.749367	chr3A	493714764	493716741	-	UPF0678 fatty acid-binding protein-like protein family	Os01g0679600	Region of unknown function DUF1794 domain containing protein			down
TraesCS4D02G359900	17.9469	0.990719	0.466639	2.1231	0.0337458	0.27899	30	18	31	7	13	13	2.66382	1.58769	2.94611	0.815575	1.67288	1.15759	chr4D	507119357	507119950	+	14 kDa proline-rich protein DC2.15	Os10g0552200	Plant lipid transfer protein and hydrophobic protein, helical domain containing protein	AT2G45180
TraesCS3A02G144800	20.1764	0.990472	0.437756	2.26261	0.0236597	0.221563	22	35	32	8	15	14	1.44144	2.278	2.24402	0.687775	1.42431	0.919875	chr3A	127271681	127274649	+	30S ribosomal protein S6	Os01g0220300	Translation elongation factor EF1B/ribosomal protein S6 domain containing protein			down
TraesCS4D02G350300	45.2837	0.990159	0.290628	3.40697	0.000656891	0.0151846	58	66	76	21	28	35	3.05302	3.4511	4.28173	1.45045	2.13599	1.84755	chr4D	502576795	502579734	-	Rhomboid-like protein	Os03g0116400	Similar to Membrane protein	AT1G12750	RBL6; RHOMBOID-like protein 6, mitochondrial
TraesCS3D02G347400	13.9785	0.98956	0.502595	1.9689	0.0489644	0.347814	22	20	20	10	6	10	1.66479	1.50341	1.61983	0.992932	0.658002	0.758864	chr3D	459091442	459092138	-	O-Glycosyl hydrolases family 17 protein	Os01g0834800	Conserved hypothetical protein
TraesCS3D02G163400	12.3499	0.987346	0.542304	1.82065	0.0686597	0.419803	16	25	14	8	6	9	0.700911	1.08791	0.656409	0.45985	0.38092	0.395378	chr3D	134658239	134659542	+	Aquaporin-like protein	Os01g0232000	Major intrinsic protein family protein	AT3G16240	TIP2-1; Aquaporin TIP2-1
TraesCS3D02G146300	54.6923	0.986965	0.285715	3.45437	0.000551582	0.0131203	58	99	86	24	27	53	2.31226	3.92063	3.66954	1.25546	1.55996	2.11891	chr3D	110308784	110311027	-	GDSL esterase/lipase	Os01g0214600	Lipase, GDSL domain containing protein	AT3G14820	GDSL esterase/lipase At3g14820
TraesCS7A02G282900	15.9683	0.984218	0.477284	2.06212	0.039196	0.306685	28	23	20	6	10	14	1.13514	0.926257	0.867812	0.319173	0.587532	0.569177	chr7A	311290439	311309248	+	Ypt/Rab-GAP domain of gyp1p superfamily protein
TraesCS7D02G353800	46.683	0.983375	0.281586	3.49228	0.000478923	0.0117228	61	67	78	28	24	35	4.2112	4.59475	5.76334	2.5364	2.40119	2.4231	chr7D	457196335	457197098	+	Multiprotein-bridging factor, putative	Os06g0592500	Similar to Ethylene-responsive transcriptional coactivator
TraesCS5D02G111300	14.5348	0.983126	0.499294	1.96903	0.0489497	0.347766	22	17	25	7	9	11	1.01965	0.782686	1.24014	0.425705	0.604518	0.511266	chr5D	126261088	126262349	+	NAC domain-containing protein	Os12g0610600	Similar to NAM / CUC2-like protein
TraesCS7D02G433300	326.608	0.981979	0.120788	8.12974	4.3e-16	9.69e-14	470	506	471	226	139	247	5.90366	6.31372	6.33211	3.7249	2.53033	3.11134	chr7D	553219325	553226762	-	Arginine-glutamic acid dipeptide repeats protein
TraesCS7B02G258500	148.519	0.98094	0.162531	6.03541	1.59e-09	1.51e-07	217	244	196	81	91	103	7.72812	8.63208	7.47092	3.78514	4.69672	3.67857	chr7B	479057133	479060403	-	UDP-galactose transporter, putative	Os06g0593100	Similar to UDP-galactose/UDP-glucose transporter
TraesCS4A02G200000	115.641	0.980675	0.193272	5.07406	3.89e-07	2.38e-05	191	147	175	62	51	107	5.3133	4.06219	5.21042	2.26311	2.05608	2.98498	chr4A	488110425	488112320	+	Non-specific serine/threonine protein kinase	Os11g0154700	Similar to CBL-interacting protein kinase 14
TraesCS2A02G156100	184.735	0.980577	0.14471	6.77615	1.23e-11	1.66e-09	285	285	250	94	97	157	12.0448	11.965	11.3083	5.21274	5.94109	6.65398	chr2A	103098666	103100984	-	RNA-binding protein	Os07g0631900	Nucleotide-binding, alpha-beta plait domain containing protein			up
TraesCS2D02G075200	19.5532	0.978796	0.430932	2.27135	0.0231259	0.218788	27	29	30	9	14	13	1.07477	1.14673	1.27814	0.470088	0.807646	0.518948	chr2D	32150745	32152171	-	L-lactate dehydrogenase	Os02g0105400	Similar to L-lactate dehydrogenase A (EC 1.1.1.27) (LDH-A)			down
TraesCS5D02G211400	54.499	0.97869	0.267891	3.65331	0.000258877	0.00706028	77	85	79	21	36	45	3.96607	4.3491	4.35512	1.41929	2.68727	2.32439	chr5D	319733125	319734282	-	HMG-Y-related protein A	Os09g0402100	PF1 protein	AT3G18035	HON4; At3g18035
TraesCS2A02G067700	24.908	0.977935	0.397356	2.4611	0.013851	0.155209	52	34	25	13	13	21	2.28555	1.48449	1.17607	0.749747	0.828077	0.925624	chr2A	30144088	30147247	-	Thioredoxin superfamily protein	Os04g0227500	DSBA oxidoreductase family protein			up
TraesCS3B02G562800	17.9694	0.977367	0.454496	2.15044	0.0315205	0.267585	35	25	20	8	10	16	1.16468	0.826403	0.712318	0.349312	0.482258	0.533934	chr3B	795913737	795915321	+	Serine/threonine-protein kinase	Os01g0958200	Curculin-like (mannose-binding) lectin domain containing protein
TraesCS1A02G327900	13.745	0.976715	0.51889	1.88232	0.0597929	0.390488	28	15	18	7	7	12	2.18788	1.16431	1.50537	0.717706	0.792689	0.940316	chr1A	517186972	517187646	-	Kunitz trypsin inhibitor					up
TraesCS1D02G413600	168.699	0.975489	0.146913	6.6399	3.14e-11	3.95e-09	254	262	231	96	87	134	6.64857	6.81251	6.47158	3.29723	3.3003	3.51744	chr1D	474010191	474014673	+	Sugar transporter protein	Os05g0567800	Similar to solute carrier family 2, facilitated glucose transporter member 8	AT1G19450	Sugar transporter ERD6-like 4	up
TraesCS2B02G411600	38.7613	0.972705	0.316778	3.07062	0.00213613	0.0387559	45	56	69	22	23	27	3.92957	4.85771	6.44889	2.5208	2.91071	2.36441	chr2B	585890216	585890819	+	Histone H4	Os04g0583600	Similar to Histone H4	AT3G45930	Histone H4	down
TraesCS2D02G043300	120.745	0.969499	0.175257	5.53186	3.17e-08	2.41e-06	192	183	159	78	58	91	2.59063	2.45282	2.29617	1.38096	1.13415	1.23132	chr2D	15586444	15591629	+	Formin-like protein					down
TraesCS5B02G384100	38.6218	0.969017	0.313302	3.09291	0.00198204	0.0364651	60	69	42	25	21	26	1.83137	2.09212	1.37208	1.00126	0.928933	0.795841	chr5B	562964601	562967546	-	LEM3 (Ligand-effect modulator 3)-like	Os03g0785500	Protein of unknown function DUF284, transmembrane eukaryotic family protein
TraesCS2B02G136600	36.3817	0.968422	0.323461	2.99393	0.00275407	0.0473294	41	61	58	19	22	27	1.21148	1.79049	1.83427	0.736661	0.942092	0.800059	chr2B	103960587	103962716	+	Cytochrome P450 family protein, expressed	Os07g0603700	CYP78A13 (Cytochrome P450), Size control between embryo and endosperm			down
TraesCS3D02G075900	24.417	0.967948	0.406983	2.37835	0.0173902	0.181572	28	32	47	9	16	21	3.59323	4.07933	6.45549	1.51549	2.97568	2.70255	chr3D	36822427	36822837	+	Histone H2B	Os01g0152700	Similar to Histone H2B (CaH2B)	AT5G02570	Histone H2B.9
TraesCS2D02G131800	32.6444	0.967609	0.338649	2.85726	0.00427311	0.0660929	50	43	50	22	20	18	2.68552	2.29423	2.8743	1.55047	1.55678	0.969522	chr2D	76801794	76802775	-	Auxin-induced in root cultures protein 12					down
TraesCS1D02G133600	19.2853	0.96741	0.452341	2.13868	0.032462	0.272358	32	26	28	10	5	23	1.90067	1.53406	1.77999	0.779363	0.430394	1.36997	chr1D	163130220	163134861	+	Actin cytoskeleton-regulatory complex protein PAN1					up
TraesCS3D02G370800	20.4945	0.966578	0.443167	2.18107	0.0291782	0.25392	25	34	32	6	10	24	0.765731	1.03449	1.04903	0.241141	0.44389	0.737182	chr3D	484625829	484630047	-	NAC domain-containing protein	Os01g0816100	Similar to NAC domain protein
TraesCS5D02G397300	35.0266	0.964256	0.321781	2.99663	0.00272986	0.0470241	58	49	47	22	21	22	1.27146	1.06704	1.10275	0.632819	0.667164	0.483642	chr5D	464099047	464109391	+	B3 domain-containing protein
TraesCS5D02G240700	18.2759	0.963345	0.449591	2.14271	0.032136	0.27045	28	29	24	6	11	18	1.36238	1.40168	1.24984	0.383067	0.775661	0.878294	chr5D	349861153	349863493	+	Preprotein translocase subunit SECE1	Os09g0450200	Conserved hypothetical protein
TraesCS1B02G380200	16.3328	0.962426	0.50613	1.90154	0.0572314	0.381322	25	22	24	12	13	4	1.8891	1.65138	1.94102	1.18981	1.42363	0.303111	chr1B	613231745	613232442	+	Histone H4	Os05g0466600	Similar to Histone H4	AT3G45930	Histone H4	up
TraesCS4B02G115400	81.0587	0.962252	0.217386	4.42647	9.58e-06	0.000421206	114	139	104	51	47	53	3.46158	4.19272	3.37992	2.032	2.06827	1.61389	chr4B	132166215	132167951	-	Non-specific serine/threonine protein kinase	Os11g0154700	Similar to CBL-interacting protein kinase 14
TraesCS4B02G077600	106.153	0.961947	0.188741	5.09664	3.46e-07	2.15e-05	146	159	161	67	60	71	2.48806	2.69164	2.93656	1.49819	1.48183	1.21337	chr4B	74440926	74444020	+	Subtilisin-like protease	Os03g0605300	Similar to Subtilisin-like protease (Fragment)	AT5G67360	SBT1.7; Subtilisin-like protease SBT1.7
TraesCS5D02G359600	64.3866	0.96031	0.239661	4.00696	6.15e-05	0.0021312	109	95	80	35	38	48	5.87237	5.08419	4.61297	2.47422	2.96695	2.59331	chr5D	438777200	438779483	+	High mobility group family	Os09g0551600	Similar to HMGd1 protein (Nucleasome/chromatin assembly factor D protein NFD101)	AT2G17560	HMGB4; High mobility group B protein 4
TraesCS2B02G605400	115.11	0.9594	0.190146	5.04559	4.52e-07	2.69e-05	164	156	186	80	49	89	24.2295	22.8948	29.4115	15.5087	10.4915	13.1862	chr2B	786465692	786466048	+	Nucleotide-binding protein ACIAD3059					down
TraesCS3A02G114500	22.9889	0.959051	0.423134	2.26654	0.0234183	0.22038	28	32	40	9	20	13	1.28419	1.45792	1.96352	0.541623	1.32935	0.597919	chr3A	82112147	82114044	-	SKP1-like protein 4					down
TraesCS2A02G156700	23.8931	0.958583	0.393529	2.43586	0.0148564	0.162869	26	42	37	14	13	18	2.05289	3.29423	3.12679	1.45045	1.48756	1.42526	chr2A	103239429	103240678	+	50S ribosomal protein L17	Os07g0631300	Conserved hypothetical protein			up
TraesCS1B02G200500	15.5754	0.957842	0.48792	1.96311	0.049633	0.350324	25	16	27	10	9	10	1.53503	0.975905	1.77437	0.805674	0.800863	0.615749	chr1B	359218918	359223273	-	Leucine-rich repeat-containing protein 59					up
TraesCS5B02G463000	13.0723	0.957443	0.532032	1.7996	0.0719246	0.429338	18	18	21	11	7	6	1.18525	1.17739	1.47999	0.950414	0.667997	0.396201	chr5B	638352711	638353511	-	Chlorophyll a-b binding protein, chloroplastic	Os01g0600900	Chlorophyll a-b binding protein 2, chloroplast precursor (LHCII type I CAB-2) (LHCP)	AT2G34420	LHB1B2; Chlorophyll a-b binding protein, chloroplastic
TraesCS5A02G246200	28.1087	0.956463	0.360278	2.65479	0.00793573	0.104277	39	50	35	20	13	20	4.28541	5.4577	4.11623	2.88364	2.07019	2.20387	chr5A	459542680	459543159	+	Histone H2A	Os05g0113900	Similar to Histone H2A
TraesCS7D02G086300	20.0276	0.955601	0.444792	2.14842	0.0316802	0.268292	33	40	16	11	11	16	1.16815	1.40655	0.606187	0.510927	0.564307	0.567976	chr7D	53260043	53262830	+	Protein arginine methyltransferase	Os06g0142800	Ribosomal L11 methyltransferase domain containing protein
TraesCS6B02G116000	29.4507	0.954087	0.356141	2.67896	0.00738521	0.0987476	44	40	46	13	14	30	5.68803	5.13666	6.36459	2.20514	2.62287	3.88918	chr6B	101325196	101325603	-	Histone H2B	Os01g0152700	Similar to Histone H2B (CaH2B)	AT3G46030	HTB11; Histone H2B
TraesCS1A02G272900	13.5202	0.95246	0.519472	1.83351	0.0667261	0.413747	23	16	20	7	10	8	2.29754	1.58769	2.1383	0.917522	1.44769	0.801406	chr1A	466348841	466351191	+	Two-component response regulator-like PRR1					up
TraesCS7D02G181600	494.648	0.952059	0.0989232	9.62422	6.32e-22	2.32e-19	668	783	723	323	239	375	23.3484	27.1865	27.0472	14.8138	12.1065	13.1443	chr7D	135393751	135396966	+	Annexin	Os06g0221200	Similar to Annexin p33	AT5G65020	ANN2; Annexin D2
TraesCS6D02G054000	94.3941	0.949138	0.197366	4.80904	1.52e-06	7.97e-05	145	147	124	61	43	76	7.10764	7.15791	6.50553	3.92347	3.05467	3.73592	chr6D	25747398	25749842	+	MOB kinase activator-like 1A	Os03g0577200	Similar to Mps one binder kinase activator-like 1A (Mob1 homolog 1A) (Mob1A) (Mob1B) (Protein Mob4A)	AT4G19045	MOB1B; MOB kinase activator-like 1B
TraesCS7B02G259000	32.2227	0.949101	0.356381	2.66316	0.00774103	0.102258	51	61	30	18	22	20	5.71109	6.78562	3.59562	2.64487	3.57035	2.24598	chr7B	479529985	479530455	+	Multiprotein-bridging factor, putative	Os06g0592500	Similar to Ethylene-responsive transcriptional coactivator
TraesCS4B02G304600	70.1074	0.947523	0.259192	3.65569	0.000256494	0.00701025	96	88	124	40	25	72	7.34888	6.69182	10.1596	4.01785	2.77351	5.52726	chr4B	593116169	593116857	-	ankyrin repeat family protein / regulator of chromosome condensation (RCC1) family protein	Os03g0188500	Glutelin family protein
TraesCS2A02G114300	20.2105	0.947508	0.432421	2.19117	0.0284394	0.249347	22	28	38	13	11	14	1.30524	1.6502	2.41299	1.01203	0.945801	0.832957	chr2A	65399441	65401672	+	60S ribosome subunit biogenesis protein NIP7 homolog	Os07g0670600	Ribosome biogenesis factor, NIP7 domain containing protein	AT4G15770	60S ribosome subunit biogenesis protein NIP7 homolog	up
TraesCS2D02G453700	19.8275	0.946275	0.442477	2.13858	0.0324694	0.272358	18	36	33	12	9	17	1.04443	2.07501	2.04938	0.913629	0.756811	0.989194	chr2D	562449175	562450083	+	senescence-associated family protein (DUF581)	Os04g0586100	Protein of unknown function DUF581 family protein			down
TraesCS2B02G480600	64.6438	0.945898	0.251336	3.76348	0.000167567	0.00494754	89	120	75	38	41	42	5.37091	7.19367	4.84421	3.00902	3.58576	2.54176	chr2B	678197570	678200048	-	Ubiquitin	Os06g0681400	Ubiquitin domain containing protein	AT4G02890	UBQ14; Polyubiquitin 14	down
TraesCS2D02G310800	15.2413	0.942958	0.526081	1.79242	0.0730659	0.433266	11	28	28	7	6	17	0.771515	1.95084	2.10191	0.644218	0.609877	1.19571	chr2D	399347548	399348299	+	Histone H2B	Os01g0152700	Similar to Histone H2B (CaH2B)	AT3G45980	H2B; Histone H2B	down
TraesCS5D02G348900	55.2843	0.938649	0.26134	3.59168	0.00032855	0.00856292	76	94	72	39	30	35	4.41466	5.42404	4.47631	2.97256	2.52548	2.03882	chr5D	434363278	434364185	-	Calcium binding protein
TraesCS6B02G144900	27.1942	0.938452	0.365228	2.56949	0.0101847	0.125098	46	40	33	17	17	17	5.1842	4.47811	3.98053	2.51394	2.77659	1.92132	chr6B	144920265	144920732	-	Histone H2A	Os03g0279200	Similar to Histone H2A
TraesCS7D02G212900	13.531	0.938398	0.533605	1.7586	0.0786454	0.450456	25	25	10	9	6	11	1.03257	1.02572	0.442061	0.487758	0.359144	0.455615	chr7D	171306853	171315471	-	CONSTANS-like 1	Os06g0274800	Similar to Peroxidase 11 precursor (EC 1.11.1.7) (Atperox P11) (ATP23a/ATP23b)
TraesCS1A02G229100	17.6046	0.938143	0.482763	1.94328	0.0519827	0.359998	21	17	38	9	12	12	1.51728	1.22013	2.93856	0.853242	1.25651	0.869471	chr1A	401226676	401227405	-	Histone H2B	Os01g0152700	Similar to Histone H2B (CaH2B)			up
TraesCS7A02G134000	415.801	0.937397	0.0965076	9.7132	2.65e-22	9.95e-20	615	622	583	244	237	308	24.6859	24.8014	25.0465	12.8513	13.7867	12.398	chr7A	85901227	85903354	-	Calcium-binding EF-hand
TraesCS6B02G058300	637.838	0.937324	0.0850882	11.0159	3.2e-28	1.67e-25	918	907	965	398	329	488	19.6424	19.2784	22.0996	11.1743	10.2021	10.4713	chr6B	38763450	38767384	-	Heat shock 70 kDa protein	Os02g0115900	Similar to Endosperm lumenal binding protein	AT5G28540	MED37A; Mediator of RNA polymerase II transcription subunit 37a
TraesCS6A02G042600	3312.66	0.935735	0.0455057	20.563	5.88e-94	1.5e-90	4927	4805	4767	2026	1753	2533	99.7572	96.6421	103.302	53.825	51.4379	51.4309	chr6A	22442502	22457109	-	Heat shock 70 kDa protein	Os02g0115900	Similar to Endosperm lumenal binding protein	AT5G42020	BIP; Heat shock protein 70 (Hsp 70) family protein
TraesCS5B02G144400	59.1995	0.935117	0.248021	3.77031	0.000163042	0.00483909	88	100	72	35	32	46	3.32719	3.75584	2.91361	1.73639	1.75341	1.74414	chr5B	271666580	271668680	-	PHD finger family protein	Os12g0119700	Conserved hypothetical protein
TraesCS5B02G260100	72.7091	0.934794	0.227581	4.10753	4e-05	0.00146205	111	96	111	50	33	56	4.49657	3.86315	4.81266	2.65773	1.93737	2.27496	chr5B	442777381	442779366	-	Fasciclin-like arabinogalactan protein	Os09g0482780	FAS1 domain domain containing protein
TraesCS6B02G128900	21.3109	0.934172	0.455789	2.04957	0.0404063	0.312179	44	30	20	5	16	20	1.59829	1.08252	0.777565	0.238317	0.842291	0.728551	chr6B	124476379	124480496	-	RNA-binding family protein
TraesCS4D02G056800	17.664	0.933635	0.459966	2.02979	0.0423777	0.320966	23	29	26	9	6	20	0.872108	1.09232	1.05516	0.447783	0.329711	0.7605	chr4D	32015969	32022305	+	WD repeat-containing protein	Os03g0725400	Similar to WD-repeat protein 5 (BMP2-induced 3-kb gene protein) (WD-repeat protein BIG-3)
TraesCS5B02G084300	21.1547	0.933399	0.42318	2.20568	0.0274063	0.243644	36	21	35	12	13	15	1.10974	0.643058	1.15476	0.485382	0.580767	0.463701	chr5B	106950481	106953985	+	RNA 3-terminal phosphate cyclase-like protein	Os03g0833700	RNA 3'-terminal phosphate cyclase family protein
TraesCS7A02G394600	80.9564	0.932304	0.225895	4.12715	3.67e-05	0.0013583	122	95	135	49	48	56	10.8878	8.42203	12.8949	5.73801	6.20815	5.01184	chr7A	572875249	572875839	-	TMV response-related protein	Os02g0193200	Similar to TMV response-related protein	AT1G76600	Poly polymerase
TraesCS1A02G277800	47.8801	0.931212	0.27369	3.40244	0.00066788	0.0153345	74	65	70	32	25	34	2.1528	1.87844	2.17958	1.22153	1.05403	0.991922	chr1A	473414940	473417097	+	F-box family protein					up
TraesCS7B02G035100	22.7847	0.930283	0.418032	2.22539	0.0260552	0.235835	43	36	21	10	17	16	1.97044	1.63873	1.02995	0.601281	1.12897	0.73526	chr7B	34310417	34312364	-	Calcium-binding EF-hand
TraesCS6A02G283700	46.5836	0.930051	0.284587	3.26807	0.00108285	0.0223881	78	65	62	24	21	46	1.66896	1.38158	1.41987	0.673824	0.651195	0.987046	chr6A	514889867	514894849	+	Eukaryotic aspartyl protease family protein	Os02g0720900	Similar to Aspartic proteinase nepenthesin-1
TraesCS3B02G059500	33.1972	0.926504	0.326914	2.83409	0.00459561	0.0696757	50	53	42	20	20	23	1.63597	1.72263	1.47081	0.858652	0.948361	0.754674	chr3B	31066580	31068297	-	GMP synthase [glutamine-hydrolyzing]	Os01g0138800	Peptidase C26 domain containing protein
TraesCS7D02G008600	40.9229	0.92572	0.297566	3.11097	0.00186476	0.0347324	54	65	60	20	23	36	1.24048	1.48328	1.47521	0.602852	0.765711	0.82933	chr7D	4071495	4076621	-	Monocopper oxidase-like protein SKU5	Os06g0104300	Similar to Pectinesterase-like protein
TraesCS7A02G147000	15.9051	0.925638	0.48356	1.91422	0.0555924	0.375283	30	21	19	12	5	14	1.30446	0.907067	0.884231	0.684657	0.315078	0.610469	chr7A	99674408	99677808	-	Calcineurin-like metallo-phosphoesterase superfamily protein, putative	Os06g0183700	Conserved hypothetical protein
TraesCS1A02G195500	25.9872	0.925491	0.390156	2.37211	0.0176871	0.183361	46	29	39	18	8	25	1.78924	1.12052	1.6236	0.918682	0.450961	0.975162	chr1A	353256784	353259995	-	Shikimate kinase	Os10g0577700	CS domain containing protein	AT2G35500	SKL2; Probable inactive shikimate kinase like 2, chloroplastic	up
TraesCS7D02G087800	489.287	0.925245	0.0975407	9.48573	2.41e-21	8.48e-19	701	676	754	290	279	364	57.1456	54.7423	65.787	31.0203	32.9616	29.7573	chr7D	53564786	53565667	+	Early nodulin 93	Os06g0142300	Early nodulin 93 ENOD93 protein family protein
TraesCS6D02G164700	18.1345	0.921553	0.452161	2.03811	0.041539	0.317392	33	26	20	12	12	10	1.87155	1.46478	1.214	0.892999	0.986296	0.56874	chr6D	143671813	143672913	-	Glutamate--cysteine ligase
TraesCS4B02G203800	21.1931	0.92074	0.420703	2.18857	0.0286279	0.250495	25	43	25	12	11	18	1.41177	2.41214	1.51101	0.889174	0.900232	1.01935	chr4B	435437774	435441590	-	ATP-binding cassette sub-family D member 2	Os03g0279600	Conserved hypothetical protein	AT3G53630	unknown protein; BEST Arabidopsis thaliana protein match is: unknown protein (TAIR:AT4G18692.1); Has 42 Blast hits to 42 proteins in 10 species: Archae - 0; Bacteria - 0; Metazoa - 0; Fungi - 0; Plants - 42; Viruses - 0; Other Eukaryotes - 0 (source /.../ BLink).
TraesCS5A02G019200	133.835	0.920251	0.170267	5.40474	6.49e-08	4.68e-06	215	182	187	92	64	101	8.89401	7.47898	8.27951	4.99379	3.83688	4.18994	chr5A	14844320	14847022	-	Fatty acid 2-hydroxylase	Os12g0628400	Fatty acid 2-hydroxylase, Resistance to rice blast fungus infection
TraesCS5D02G207400	22.1876	0.91911	0.450557	2.03994	0.041356	0.316559	22	51	24	8	18	16	1.39802	3.21939	1.63232	0.667059	1.65769	1.01962	chr5D	313346578	313347407	-	Zinc finger AN1 domain stress-associated protein	Os09g0385700	Zinc finger, AN1-type domain containing protein
TraesCS4D02G323000	31.7934	0.918464	0.344793	2.66381	0.00772611	0.10214	41	52	45	15	24	21	2.11594	2.66584	2.48562	1.01576	1.79502	1.08684	chr4D	484680924	484683807	+	Calcium-dependent protein kinase
TraesCS5D02G169100	66.9867	0.918187	0.231206	3.97129	7.15e-05	0.00243244	106	98	88	39	40	49	3.3121	3.04183	2.94295	1.59899	1.81132	1.5354	chr5D	265540795	265545022	+	GDSL esterase/lipase	Os09g0132900	Similar to anther-specific proline-rich protein APG
TraesCS3D02G034200	477.205	0.917936	0.112572	8.15423	3.51e-16	8.12e-14	676	765	639	239	320	349	45.7698	51.4523	46.3059	21.2331	31.3994	23.6965	chr3D	12462717	12463585	+	Trypsin inhibitor	Os01g0124000	Similar to Bowman Birk trypsin inhibitor
TraesCS5B02G094600	49.1609	0.917872	0.281233	3.26374	0.00109954	0.0226506	61	73	79	36	27	30	1.23507	1.46824	1.71196	0.956417	0.792255	0.60913	chr5B	124282691	124287672	+	DNA helicase	Os12g0560700	Similar to PROLIFERA protein	AT4G02060	MCM7; DNA replication licensing factor MCM7
TraesCS3B02G325100	93.7387	0.916447	0.199372	4.59668	4.29e-06	0.000204859	133	129	145	55	56	68	1.92136	1.85122	2.24197	1.04257	1.17242	0.98513	chr3B	525989953	525998934	-	Receptor-like kinase	Os01g0750600	Protein kinase-like domain containing protein	AT1G28390	Protein kinase superfamily protein
TraesCS3A02G356500	68.5091	0.913827	0.228717	3.99546	6.46e-05	0.00221931	101	101	97	36	37	60	3.41481	3.39217	3.51011	1.59709	1.81295	2.03434	chr3A	603930409	603933830	-	nuclease	Os01g0838900	Trp repressor/replication initiator domain containing protein	AT3G55350	Protein ALP1-like
TraesCS6A02G086400	27.5775	0.913411	0.384082	2.37817	0.017399	0.181616	26	45	48	16	19	17	2.23708	3.84621	4.42032	1.80639	2.3692	1.46685	chr6A	55032482	55033094	-	Histone H2B	Os01g0152700	Similar to Histone H2B (CaH2B)	AT3G46030	HTB11; Histone H2B
TraesCS1D02G065100	34.0769	0.911967	0.3305	2.75935	0.00579161	0.0826364	56	44	49	16	17	34	2.03981	1.59208	1.9103	0.764723	0.897406	1.24196	chr1D	46443145	46450700	-	Crotonobetainyl-CoA dehydrogenase					up
TraesCS2B02G191800	47.0652	0.910469	0.272395	3.34246	0.000830402	0.0182011	70	69	66	28	25	38	1.44843	1.41827	1.46166	0.760222	0.749685	0.788516	chr2B	167081260	167086767	+	protein kinase family protein	Os07g0619800	Similar to CDPK-related protein kinase (EC 2.7.1.-) (PK421)			down
TraesCS3A02G442700	1456	0.908652	0.0599948	15.1455	8.11e-52	9.87e-49	2145	2082	2102	839	829	1139	538.738	519.448	565.05	276.5	301.748	286.88	chr3A	684583181	684583530	+	Defensin
TraesCS6A02G249700	215.884	0.907373	0.136709	6.63726	3.2e-11	4.01e-09	322	328	288	149	118	146	14.4786	14.6506	13.8601	8.79105	7.68941	6.58342	chr6A	463164415	463165984	-	Expansin protein	Os04g0552000	Barwin-related endoglucanase domain containing protein	AT2G45110	EXPB4; Expansin-B4
TraesCS5B02G072700	21.2377	0.906177	0.413045	2.19389	0.028243	0.248104	32	25	35	15	10	16	1.05751	0.820707	1.23796	0.650445	0.478934	0.530254	chr5B	85117279	85119104	+	F-box family protein	Os12g0496700	Similar to F-box domain containing protein, expressed
TraesCS3B02G390200	16.283	0.902923	0.470148	1.92051	0.0547939	0.371465	29	19	23	10	7	15	2.06977	1.34707	1.75694	0.936501	0.72404	1.0736	chr3B	614265648	614266386	-	Histone H2B	Os01g0839500	Histone-fold domain containing protein	AT5G02570	Histone H2B.9
TraesCS1D02G072600	83.134	0.902642	0.223443	4.03969	5.35e-05	0.00188519	104	136	120	40	59	60	3.49607	4.54147	4.31749	1.76437	2.87434	2.02267	chr1D	52975995	52977696	-	Trihelix transcription factor GT-3b	Os05g0128000	Homeodomain-like containing protein			up
TraesCS7A02G103900	25.2183	0.902411	0.383947	2.35035	0.0187557	0.190617	42	39	29	10	17	22	5.38985	4.97169	3.98317	1.68388	3.16167	2.83124	chr7A	63427175	63427585	-	Histone H3	Os06g0160001	H3R-21; Histone H3	AT5G10400	HTR1; Histone H3
TraesCS1D02G296700	35.6921	0.901351	0.338273	2.66456	0.00770884	0.101965	41	63	50	24	25	18	2.28351	3.48555	2.98053	1.75394	2.0179	1.00535	chr1D	394704624	394705570	+	cotton fiber protein					up
TraesCS7D02G541300	61.7383	0.900562	0.251986	3.57386	0.000351755	0.0090341	95	92	81	26	44	49	5.36471	5.16086	4.89566	1.92654	3.60093	2.77489	chr7D	630720396	630721329	+	Stress responsive alpha-beta barrel domain protein
TraesCS3B02G165900	116.188	0.900394	0.188225	4.7836	1.72e-06	9e-05	161	192	154	57	60	112	2.43945	2.88987	2.49741	1.13324	1.31752	1.70181	chr3B	166159195	166166256	-	CCR4-NOT transcription complex subunit 4	Os01g0209500	Zinc finger, RING-type domain containing protein
TraesCS1D02G274300	20.9706	0.899763	0.42086	2.13792	0.0325236	0.272678	28	29	34	17	7	17	3.59323	3.69689	4.66993	2.86259	1.30186	2.18778	chr1D	369925516	369925926	-	Histone H3	Os04g0419600	Histone H3	AT5G65360	HTR1; Histone H3	up
TraesCS3B02G515100	696.869	0.899715	0.0796061	11.3021	1.28e-29	7.2e-27	978	1030	1015	397	396	558	34.0933	35.668	37.8704	18.1595	20.0062	19.5071	chr3B	757708019	757709531	+	Basic 7S globulin	Os01g0937100	Similar to Xylanase inhibitor precursor (Xylanase inhibitor TAXI-I)
TraesCS4B02G075900	22.4312	0.897693	0.409821	2.19045	0.0284916	0.249559	31	25	41	14	10	20	0.829133	0.664223	1.17368	0.49133	0.387616	0.536438	chr4B	72167278	72170289	+	4-coumarate-CoA ligase
TraesCS6A02G155800	19.4651	0.89722	0.445133	2.01562	0.0438396	0.326819	23	41	21	9	12	17	0.932438	1.65115	0.911203	0.47876	0.705038	0.691143	chr6A	144527634	144529061	-	Histone H3	Os04g0419600	Histone H3	AT1G09200	HTR1; Histone H3
TraesCS2B02G359400	74.669	0.896918	0.229661	3.9054	9.41e-05	0.00304482	119	100	104	57	39	47	3.64276	3.04085	3.40738	2.28951	1.73017	1.44281	chr2B	512908873	512911043	+	BTB/POZ and TAZ domain protein	Os04g0482300	Kelch related domain containing protein			down
TraesCS5B02G507300	77.2859	0.896305	0.218366	4.10459	4.05e-05	0.00147523	115	110	109	46	50	52	4.12339	3.91797	4.18299	2.1642	2.59816	1.86977	chr5B	672626553	672631587	-	Epoxide hydrolase 2	Os03g0829200	Similar to Soluble epoxide hydrolase	AT4G15955	Alpha/beta-Hydrolases superfamily protein
TraesCS6B02G260000	17.0991	0.896119	0.456788	1.96178	0.0497877	0.350709	20	29	25	9	11	13	0.759446	1.0939	1.01604	0.448428	0.60534	0.495037	chr6B	470132015	470133403	+	Pentatricopeptide repeat-containing protein	Os02g0633200	Pentatricopeptide repeat domain containing protein	AT5G08310	Putative pentatricopeptide repeat-containing protein At5g08310, mitochondrial
TraesCS4A02G390200	81.7227	0.894237	0.210372	4.25074	2.13e-05	0.000850743	131	112	111	49	48	61	40.4059	34.3165	36.6438	19.8314	21.4563	18.8682	chr4A	667344888	667346497	+	Gamma-aminobutyric acid receptor subunit gamma-2	Os06g0143100	Similar to Cadmium tolerant 1
TraesCSU02G163500	123.031	0.893981	0.180037	4.96555	6.85e-07	3.89e-05	178	170	183	67	83	86	8.04486	7.63236	8.85224	3.97335	5.43646	3.89784	chrUn	236201820	236202986	-	F-box family protein
TraesCS5A02G356500	16.9377	0.893747	0.473585	1.88719	0.0591341	0.388063	18	32	23	11	12	9	0.952241	1.68165	1.30228	0.763572	0.920015	0.477468	chr5A	558963644	558968914	+	Exosome complex component CSL4	Os02g0815800	S1, RNA binding domain containing protein
TraesCS5D02G194100	13.1135	0.890246	0.523068	1.70197	0.0887613	0.480816	18	19	20	10	4	12	2.30994	2.4221	2.74702	1.68388	0.743921	1.54432	chr5D	298123778	298124188	+	Histone H3	Os04g0419600	Histone H3	AT5G10390	HTR1; Histone H3
TraesCS6B02G392700	27.2181	0.890141	0.365934	2.43252	0.0149942	0.163748	32	49	37	15	16	22	0.817334	1.24325	1.01147	0.502717	0.592255	0.563507	chr6B	667883984	667887667	+	Transmembrane protein 184C family	Os03g0406900	Similar to predicted protein
TraesCS5D02G392200	27.7153	0.889822	0.376576	2.36293	0.0181311	0.186414	53	36	31	22	15	16	3.47256	2.34308	2.1739	1.89138	1.42431	1.05129	chr5D	460647918	460649869	+	Calmodulin	Os03g0743500	Calcium-binding EF-hand domain containing protein	AT3G22930	CML11; Calmodulin-like protein 11
TraesCS2D02G257100	43.6286	0.889084	0.289877	3.06711	0.00216139	0.0391448	66	56	66	24	29	31	4.50916	3.8006	4.82614	2.15153	2.87137	2.12393	chr2D	312447632	312448403	+	Glycine-rich protein	Os07g0123900	Similar to cold shock protein-1			down
TraesCS1A02G261400	182.115	0.889029	0.150947	5.88967	3.87e-09	3.41e-07	280	256	250	115	116	118	7.70783	7.00044	7.36576	4.15389	4.62776	3.25749	chr1A	455818471	455822929	-	MLO-like protein	Os05g0418100	Similar to Seven trans-membrane protein			up
TraesCS5D02G408100	237.647	0.888615	0.13519	6.5731	4.93e-11	6e-09	336	314	376	132	138	193	14.0985	13.0881	16.886	7.2676	8.39175	8.12117	chr5D	472767568	472769062	-	Gibberellin-regulated protein 1	Os03g0760800	A member of the GAST (gibberellin (GA)-Stimulated Transcript) family, Control of seedling growth and &alpha;-amylase expression, Cell proliferation in meristems and panicles development
TraesCS7B02G446900	358.733	0.888479	0.106248	8.36233	6.15e-17	1.5e-14	542	545	466	228	207	259	11.8226	11.8092	10.8793	6.52576	6.54369	5.66552	chr7B	709608585	709613542	-	Chaperone protein htpG family protein	Os06g0716700	Similar to Heat shock protein 90
TraesCS6D02G209000	254.314	0.888443	0.126908	7.0007	2.55e-12	3.83e-10	411	367	327	150	128	222	15.5842	13.8236	13.2707	7.46305	7.03383	8.44155	chr6D	295271089	295276039	-	E3 ubiquitin-protein ligase	Os02g0621500	Zinc finger, RING/FYVE/PHD-type domain containing protein
TraesCS1D02G177400	410.946	0.887534	0.100234	8.85459	8.4e-19	2.51e-16	580	594	602	232	244	323	19.5972	19.9372	21.7704	10.2858	11.948	10.9445	chr1D	252527569	252530043	-	Actin	Os10g0510000	Similar to actin	AT5G09810	ACT7; AtACT7	up
TraesCS1A02G132400	13.5934	0.887416	0.533524	1.66331	0.0962505	0.499722	12	26	21	5	8	14	1.10845	2.38571	2.07614	0.606019	1.07093	1.29685	chr1A	179535750	179537296	-	Histone H2A	Os10g0418000	Similar to Histone H2A	AT3G54560	H2AV; Histone H2A	up
TraesCS1D02G227400	18.9152	0.887385	0.435629	2.03702	0.0416478	0.317841	22	34	26	10	11	16	0.839015	1.28806	1.06127	0.500415	0.607966	0.61192	chr1D	315967310	315969001	+	Glycine-rich protein family	Os05g0355700	Conserved hypothetical protein			up
TraesCS2B02G127800	97.1683	0.887322	0.196194	4.52266	6.11e-06	0.000281427	127	142	151	56	53	81	2.83352	3.14718	3.60581	1.63943	1.71371	1.81232	chr2B	95794615	95797096	+	Ethylene-responsive transcription factor	Os07g0674800	Similar to AP2 domain transcription factor EREBP	AT2G47520	ERF071; Ethylene-responsive transcription factor ERF071	down
TraesCS4A02G016900	20.5914	0.887112	0.428355	2.07097	0.0383612	0.302842	39	21	29	15	10	15	1.48735	0.795569	1.18372	0.750622	0.552696	0.573675	chr4A	11364323	11367895	-	3-dehydroquinate synthase	Os03g0170300	3-dehydroquinate synthase family protein	AT3G28760	3-dehydroquinate synthase
TraesCS1D02G146900	62.0617	0.886621	0.244392	3.62787	0.00028577	0.00766288	90	90	88	47	31	42	1.08849	1.08128	1.13912	0.745872	0.543356	0.509401	chr1D	203267967	203272718	+	Receptor protein kinase, putative	Os10g0468500	Serine/threonine protein kinase-related domain containing protein	AT2G33170	Probable leucine-rich repeat receptor-like protein kinase At2g33170	up
TraesCS3D02G158100	20.6647	0.885787	0.437367	2.02527	0.0428394	0.322884	25	30	34	20	7	13	0.794331	0.946878	1.15623	0.833824	0.322329	0.414221	chr3D	126387704	126397890	-	Bile acid sodium symporter
TraesCS2A02G528600	40.3691	0.885478	0.300982	2.94196	0.00326138	0.0540136	61	54	59	20	28	30	1.53646	1.35113	1.59055	0.661007	1.02209	0.757776	chr2A	747607372	747610171	+	Heterogeneous nuclear ribonucleoprotein U-like protein 1	Os04g0636000	Similar to H0410G08.12 protein			down
TraesCS5A02G079600	135.804	0.885417	0.168992	5.23941	1.61e-07	1.09e-05	217	199	173	69	81	116	7.04763	6.42019	6.01358	2.94046	3.81248	3.77806	chr5A	99018594	99023963	+	XH/XS domain-containing protein	Os12g0572500	Region of unknown function XH domain containing protein
TraesCS3A02G153400	29.9861	0.885256	0.352408	2.51202	0.0120042	0.140893	41	48	40	18	22	17	2.28834	2.66128	2.38947	1.31824	1.77951	0.951511	chr3A	144152212	144153344	-	Late embryogenesis abundant protein	Os01g0228500	Harpin-induced 1 domain containing protein	AT3G24605	Late embryogenesis abundant protein, group 2	down
TraesCS7D02G009400	115.913	0.883562	0.17768	4.97277	6.6e-07	3.76e-05	170	160	170	75	65	85	3.822	3.57333	4.09067	2.21251	2.11784	1.91641	chr7D	4515237	4518875	-	Beta-fructofuranosidase 1
TraesCS1D02G271800	58.9683	0.883029	0.245564	3.59592	0.000323245	0.0084568	79	95	81	36	33	46	2.25108	2.68905	2.47031	1.34601	1.36275	1.31446	chr1D	366018501	366020509	+	transmembrane protein, putative (DUF1218)	Os05g0435100	Protein of unknown function DUF1218 domain containing protein			up
TraesCS3D02G336200	77.2724	0.882131	0.229795	3.83877	0.000123654	0.00384417	138	105	91	45	51	53	2.72914	2.06275	1.92616	1.16773	1.46169	1.05111	chr3D	447987246	447992550	+	Receptor-like kinase	Os01g0819100	Similar to predicted protein	AT5G01890	PXC2; Leucine-rich repeat receptor-like protein kinase PXC2
TraesCS5B02G473100	15.5075	0.882109	0.475532	1.85499	0.0635972	0.403822	26	22	19	9	10	11	1.6785	1.41085	1.31282	0.762383	0.935592	0.712143	chr5B	647386486	647387406	-	Histone H2A	Os03g0279200	Similar to Histone H2A
TraesCS6A02G384100	20.2571	0.882088	0.445518	1.97992	0.047713	0.3426	30	33	24	9	19	10	1.40151	1.53144	1.20003	0.551698	1.28638	0.468492	chr6A	602738885	602740676	-	F-box protein PP2	Os02g0813350	Cyclin-like F-box domain containing protein
TraesCS3A02G134000	40.4142	0.880252	0.298124	2.95263	0.00315077	0.0526767	59	57	59	20	22	38	4.6795	4.49091	5.00845	2.08143	2.52877	3.02245	chr3A	111105593	111106257	-	Histone H3	Os04g0419600	Histone H3	AT5G65360	HTR1; Histone H3	down
TraesCS5A02G018900	20.4757	0.879729	0.425835	2.06589	0.0388386	0.305103	23	37	29	11	9	21	2.06661	3.30251	2.7889	1.2969	1.17196	1.89225	chr5A	14508286	14508872	+	Thaumatin-like protein	Os12g0629600	Thaumatin-like protein
TraesCS6D02G153300	23.0215	0.878958	0.393179	2.23552	0.0253833	0.232341	36	32	32	13	10	23	1.06433	0.939801	1.01258	0.504314	0.428464	0.681914	chr6D	127199228	127203869	+	3-oxoacyl-[acyl-carrier-protein] synthase	Os02g0196900	Similar to 3-oxoacyl-[acyl-carrier-protein] synthase, mitochondrial precursor (EC 2.3.1.41) (Beta-ketoacyl-ACP synthase) (mtKAS)
TraesCS7D02G130500	33.9746	0.877481	0.336449	2.60806	0.00910565	0.115044	63	46	38	26	17	23	1.04855	0.76053	0.676915	0.567811	0.410049	0.383886	chr7D	82715885	82720994	-	Ribonucleoside-diphosphate reductase	Os06g0168600	Ribonucleotide reductase, Chloroplast biogenesis	AT2G21790	RNR1; Ribonucleoside-diphosphate reductase large subunit
TraesCS2A02G266900	176.841	0.876677	0.152312	5.75582	8.62e-09	7.2e-07	238	240	283	112	95	139	17.5076	17.5377	22.2813	10.8106	10.1278	10.254	chr2A	424443387	424444103	-	Glycine-rich protein	Os07g0123900	Similar to cold shock protein-1			down
TraesCS1B02G367200	34.1854	0.876405	0.345288	2.53819	0.0111428	0.13331	46	43	58	30	12	25	1.32507	1.23044	1.78819	1.13393	0.500958	0.722185	chr1B	597805816	597809799	+	Transmembrane protein					up
TraesCS2B02G098700	40.4564	0.876331	0.324998	2.69642	0.0070089	0.0951695	60	55	58	29	30	17	2.27343	2.07016	2.35213	1.44182	1.64737	0.645961	chr2B	58536561	58538064	+	Peroxidase	Os07g0694300	Similar to Peroxidase			down
TraesCS4B02G374000	16.1877	0.875371	0.471756	1.85556	0.0635164	0.403563	19	28	23	7	10	15	2.90472	4.25226	3.76341	1.40421	2.21559	2.29969	chr4B	658166283	658167487	+	DNA-directed RNA polymerase subunit	Os03g0102200	Similar to DNA-directed RNA polymerase II 14.5 kDa polypeptide (EC 2.7.7.6) (RPB9) (RPB14.5)	AT3G16980	NRPB9A; DNA-directed RNA polymerases II, IV and V subunit 9A
TraesCS6B02G124800	51.6331	0.875078	0.267395	3.2726	0.00106562	0.0221123	71	85	67	25	34	42	29.7206	35.3451	30.0177	13.7316	20.6261	17.6309	chr6B	119849553	119849678	-	Conserved peptide upstream open reading frame 5
TraesCS6B02G255500	243.834	0.874534	0.132945	6.57814	4.76e-11	5.81e-09	367	353	336	144	112	230	13.3037	12.7114	13.0362	6.84939	5.88388	8.36106	chr6B	459560720	459565834	-	E3 ubiquitin-protein ligase	Os02g0621500	Zinc finger, RING/FYVE/PHD-type domain containing protein
TraesCS5B02G385000	68.3566	0.874354	0.229824	3.80445	0.00014212	0.00431588	99	93	103	39	36	60	4.84829	4.52427	5.39877	2.50612	2.55503	2.94667	chr5B	563605624	563606700	+	PRA1 family protein	Os03g0741600	Prenylated rab acceptor PRA1 family protein
TraesCS3B02G480600	16.4054	0.8735	0.471416	1.85293	0.0638929	0.404346	26	27	18	14	7	11	1.15432	1.19077	0.855321	0.815575	0.450392	0.489748	chr3B	728616145	728618196	-	F-box family protein
TraesCS7A02G138900	30.7325	0.872673	0.350133	2.4924	0.0126883	0.146319	41	58	34	22	16	22	3.35269	4.71139	2.97572	2.36056	1.89613	1.8041	chr7A	91018736	91020631	+	alpha/beta-Hydrolases superfamily protein
TraesCS6D02G046600	13.6922	0.872527	0.504274	1.73027	0.0835829	0.465947	20	18	21	7	8	12	2.5666	2.29462	2.88437	1.17871	1.48784	1.54432	chr6D	20849213	20849623	-	Histone H2B	Os01g0152700	Similar to Histone H2B (CaH2B)
TraesCS3D02G474500	326.416	0.872313	0.11898	7.33162	2.27e-13	3.9e-11	450	509	453	200	150	300	33.5234	37.6674	36.1192	19.5501	16.1945	22.4122	chr3D	575618108	575618815	+	Arabinogalactan peptide 3
TraesCS5A02G273200	19.7705	0.871395	0.429439	2.02915	0.0424435	0.321271	28	32	26	9	9	22	1.36869	1.55385	1.36027	0.577263	0.637573	1.07844	chr5A	482484238	482485528	-	N-acetyl-gamma-glutamyl-phosphate reductase	Os09g0494500	Conserved hypothetical protein
TraesCS4D02G319600	15.7191	0.871314	0.509408	1.71045	0.0871834	0.475507	20	29	19	3	13	15	1.45099	2.08999	1.47534	0.285588	1.36684	1.09132	chr4D	483179208	483179934	-	Bifunctional inhibitor/lipid-transfer protein/seed storage 2S albumin superfamily protein
TraesCS3A02G042600	117.29	0.870728	0.191633	4.54372	5.53e-06	0.000257034	153	202	150	65	81	81	4.79487	6.28852	5.0313	2.67289	3.67883	2.54564	chr3A	22808645	22818259	-	Metal tolerance protein	Os01g0130000	Similar to metal tolerance protein C3			down
TraesCS3A02G075800	52.4426	0.870197	0.28009	3.10685	0.00189092	0.0350919	66	76	82	32	39	29	11.9625	13.6836	15.9072	7.61043	10.2443	5.2711	chr3A	47046436	47046846	+	Histone H2B	Os01g0149600	H2B.4; Histon H2B	AT5G02570	Histone H2B.9	down
TraesCS1A02G299500	63.7708	0.86931	0.24664	3.52461	0.000424109	0.0105736	91	83	100	49	29	47	1.65335	1.498	1.94458	1.16816	0.763589	0.856342	chr1A	494442747	494448514	+	DNA helicase	Os05g0476200	Similar to DNA replication licensing factor MCM3 homolog (Replication origin activator) (ROA protein) (Fragment)			up
TraesCS4A02G392200	140.123	0.869078	0.177565	4.89442	9.86e-07	5.44e-05	202	180	219	70	96	107	17.9364	15.8769	20.8128	8.15575	12.3536	9.52783	chr4A	668306057	668306843	+	Early nodulin 93	Os06g0141700	Similar to Early nodulin
TraesCS1B02G146200	43.754	0.868985	0.286635	3.03168	0.00243198	0.0428904	66	60	63	29	19	39	1.19872	1.08252	1.22466	0.691121	0.50011	0.710337	chr1B	202006167	202012597	-	DNA helicase	Os05g0235800	DNA-dependent ATPase MCM domain containing protein			up
TraesCS1D02G370300	97.2995	0.86828	0.196862	4.41059	1.03e-05	0.000451413	136	156	127	52	64	74	3.7933	4.32229	3.79128	1.90311	2.587	2.06984	chr1D	448786644	448790864	+	Pectin lyase-like superfamily protein	Os05g0542800	Pectin lyase fold/virulence factor domain containing protein			up
TraesCS1B02G347400	49.9592	0.867473	0.264237	3.28294	0.00102731	0.0215095	74	71	70	30	29	39	4.01546	3.82713	4.06541	2.13603	2.28055	2.12224	chr1B	576521456	576522427	+	Dof zinc finger protein	Os05g0440000	Zinc finger, Dof-type family protein			up
TraesCS6D02G014900	56.925	0.867456	0.25534	3.39726	0.000680652	0.0155616	84	78	84	31	27	56	6.47728	5.97475	6.9326	3.13659	3.01729	4.3304	chr6D	6254865	6261284	-	Two-component response regulator
TraesCS7D02G233400	69.5756	0.866602	0.236384	3.66608	0.000246295	0.00676768	99	99	101	56	32	48	1.93321	1.9204	2.11091	1.43488	0.905595	0.939968	chr7D	195307743	195313151	+	U-box domain-containing family protein	Os06g0480000	Zinc finger, RING/FYVE/PHD-type domain containing protein
TraesCS3B02G366700	21.2381	0.864209	0.413811	2.08842	0.0367604	0.294712	32	38	22	15	10	17	1.77476	2.09355	1.30592	1.0916	0.803763	0.945507	chr3B	578980157	578981107	-	Kazal-type serine protease inhibitor
TraesCS5D02G245900	13.4228	0.863866	0.512483	1.68565	0.0918635	0.488864	19	19	20	6	7	14	1.15452	1.14687	1.30072	0.478392	0.616435	0.85311	chr5D	354254406	354259296	+	Protein disulfide-isomerase SCO2	Os09g0458400	Ortholog of Arabidopsis thaliana cotyledon chloroplast biogenesis factor AtCYO1, Accumulation and/or assembly of photosystem I (PSI), Regulation and/or maintenance of photosynthetic electron transport	AT3G19220	SCO2
TraesCS2B02G415900	43.8026	0.863686	0.312483	2.76394	0.00571075	0.0818253	52	82	54	34	27	23	3.21532	5.0367	3.5737	2.75856	2.41949	1.42618	chr2B	594683187	594684129	-	Histone H1					down
TraesCS7D02G470100	19.3894	0.86136	0.440578	1.95507	0.0505749	0.354086	23	37	24	8	11	20	0.992718	1.5864	1.1087	0.453076	0.688066	0.865676	chr7D	583106408	583109148	-	Signal peptidase I family protein
TraesCS2B02G010400	35.7183	0.861169	0.319719	2.69351	0.00707034	0.0957747	55	52	46	22	25	22	1.7024	1.59888	1.52392	0.893523	1.12145	0.682888	chr2B	5677311	5682095	+	TOM1-like protein 2	Os02g0697300	ENTH/VHS domain containing protein			down
TraesCS3B02G237200	27.1874	0.860464	0.368342	2.33604	0.019489	0.195643	46	40	32	16	11	28	1.75177	1.51318	1.30429	0.799508	0.607088	1.06931	chr3B	372235175	372239769	+	3-hydroxyisobutyrate dehydrogenase, putative	Os01g0574600	Similar to Gamma hydroxybutyrate dehydrogenase (EC 1.1.1.61)	AT1G17650	GLYR2; Glyoxylate/succinic semialdehyde reductase 2, chloroplastic
TraesCS3D02G149900	120.025	0.859092	0.178554	4.81138	1.5e-06	7.88e-05	195	166	156	63	71	104	2.93354	2.48072	2.5118	1.2436	1.54794	1.56898	chr3D	114665653	114672793	+	CCR4-NOT transcription complex subunit 4	Os01g0209500	Zinc finger, RING-type domain containing protein
TraesCS6D02G241100	35.7274	0.858652	0.312345	2.74905	0.00597686	0.0846651	51	56	47	21	19	31	1.22269	1.33366	1.206	0.660616	0.660146	0.745308	chr6D	343552849	343557911	+	Nucleoporin protein Ndc1-Nup	Os02g0684300	Nucleoporin protein Ndc1-Nup domain containing protein
TraesCS2D02G312700	268.313	0.857475	0.119315	7.18666	6.64e-13	1.06e-10	402	407	347	155	147	231	21.5258	21.6491	19.8869	10.8905	11.4075	12.4043	chr2D	402262684	402265373	-	Signal peptidase subunit-25	Os04g0446300	Microsomal signal peptidase 25 kDa subunit family protein	AT4G04200	Microsomal signal peptidase 25 kDa subunit (SPC25)	down
TraesCS2B02G412600	190.73	0.857452	0.146453	5.85479	4.78e-09	4.12e-07	257	273	290	111	96	174	68.4601	72.2401	82.681	38.7981	37.0608	46.4816	chr2B	587254982	587255179	-	alpha/beta-Hydrolases superfamily protein	Os04g0581700	Similar to predicted protein			down
TraesCS7B02G271900	27.7516	0.857089	0.360418	2.37804	0.0174049	0.181616	44	41	34	15	20	19	1.15459	1.06873	0.954896	0.516473	0.760576	0.499982	chr7B	498884229	498889250	+	Dentin sialophosphoprotein-like	Os06g0554300	Conserved hypothetical protein
TraesCS3A02G200400	54.6965	0.856226	0.269943	3.17187	0.0015146	0.0293887	81	89	67	35	20	56	1.05513	1.15166	0.934115	0.598236	0.377564	0.731538	chr3A	331616479	331622461	-	DNA helicase	Os01g0544450	Similar to DNA replication licensing factor mcm4			down
TraesCS3B02G431200	58.709	0.855701	0.260839	3.28057	0.00103596	0.0216286	64	95	93	38	28	51	1.48377	2.18788	2.30768	1.15599	0.940774	1.18573	chr3B	670023177	670026861	-	IQ domain-containing protein	Os01g0896200	Similar to SF16 protein	AT3G59690	IQD13; IQ-domain 13
TraesCS3A02G527300	40.317	0.855362	0.31621	2.70504	0.00682961	0.09343	59	68	46	34	22	22	1.77214	2.02892	1.47879	1.34001	0.95765	0.662666	chr3A	741753988	741756623	+	WRKY transcription factor	Os01g0972800	WRKY1 (WRKY transcription factor 17)
TraesCS3A02G379900	56.7043	0.854974	0.256691	3.33075	0.000866122	0.018817	90	68	85	39	29	44	5.69175	4.27193	5.75342	3.23632	2.65791	2.79051	chr3A	629227375	629228208	-	Ethylene-responsive transcription factor	Os01g0868000	AP2/ERF transcription factor, Abiotic stress response, Salt stress response	AT1G43160	RAP2-6; Ethylene-responsive transcription factor RAP2-6
TraesCS4D02G262900	17.4184	0.854109	0.454084	1.88095	0.0599786	0.391145	30	20	25	9	9	17	1.0143	0.671717	0.904666	0.399273	0.440988	0.576396	chr4D	434029407	434031068	-	Sugar transporter family protein, expressed	Os03g0197200	Similar to Sorbitol transporter	AT2G18480	PLT3; Probable polyol transporter 3
TraesCS4B02G193500	86.9917	0.853837	0.211242	4.04199	5.3e-05	0.00187071	122	134	119	42	47	86	3.00547	3.27921	3.13764	1.35764	1.67799	2.12461	chr4B	416442033	416446084	-	Chaperone protein DnaJ	Os03g0293000	Similar to DnaJ domain containing protein, expressed	AT5G01390	DNAJ heat shock family protein
TraesCS5B02G170600	30.2172	0.853621	0.367278	2.32418	0.0201156	0.199784	43	38	48	29	12	18	1.53865	1.35073	1.8383	1.36161	0.62229	0.645909	chr5B	315609978	315613753	+	Alpha-galactosidase
TraesCS2D02G598300	18.6083	0.852968	0.439126	1.94242	0.0520861	0.360421	22	32	26	14	8	15	2.30688	3.33321	2.91795	1.92625	1.21571	1.57732	chr2D	650358423	650363671	+	Oxidoreductase/ transition metal ion binding protein					down
TraesCS2A02G153000	72.4074	0.852326	0.229593	3.71234	0.000205355	0.00582027	106	105	99	35	52	55	2.61988	2.57796	2.61887	1.13508	1.86259	1.36322	chr2A	101093855	101098152	-	Pectin acetylesterase	Os07g0634600	Similar to Pectin acetylesterase (Fragment)			up
TraesCS2A02G077500	18.5971	0.850264	0.432424	1.96628	0.0492669	0.349041	30	27	23	10	11	16	2.16754	1.93786	1.7786	0.948046	1.1518	1.15929	chr2A	35469349	35470174	+	B3 domain-containing protein					up
TraesCS7D02G372800	197.207	0.850084	0.138129	6.15428	7.54e-10	7.53e-08	276	289	282	119	101	174	4.64938	4.8361	5.08439	2.63037	2.46574	2.93943	chr7D	483139680	483143432	+	Phospholipase D	Os06g0604400	Similar to Phospholipase D	AT3G15730	PLDALPHA1; Phospholipase D alpha 1
TraesCS4D02G058700	14.4976	0.847854	0.506732	1.67318	0.0942918	0.494861	24	22	16	13	8	7	1.24346	1.13229	0.887249	0.883788	0.600691	0.363703	chr4D	34698556	34701484	-	tRNA pseudouridine synthase	Os03g0728600	Conserved hypothetical protein
TraesCS6B02G323100	44.287	0.847826	0.280739	3.01999	0.00252787	0.0443519	62	68	60	25	26	37	2.52713	2.75331	2.61752	1.33708	1.53585	1.51239	chr6B	572110748	572112331	-	AWPM-19-like membrane family protein	Os02g0731500	Similar to cDNA, clone: J065098J18, full insert sequence
TraesCS2B02G098600	229.908	0.847281	0.129684	6.53342	6.43e-11	7.66e-09	303	349	332	140	134	181	12.0614	13.8004	14.1448	7.31248	7.73032	7.22536	chr2B	58344519	58345963	+	Peroxidase	Os07g0694300	Similar to Peroxidase			down
TraesCS2A02G114900	22.3393	0.846779	0.427789	1.97943	0.0477673	0.342719	35	39	23	7	12	27	1.00273	1.10992	0.705257	0.263146	0.498237	0.775723	chr2A	65652264	65654392	+	Heavy metal transport/detoxification superfamily protein, putative	Os07g0671400	Heavy metal transport/detoxification protein domain containing protein			up
TraesCS2B02G569600	39.3013	0.844499	0.30752	2.74616	0.00602976	0.0852018	64	55	49	20	29	28	3.44097	2.93748	2.81968	1.41096	2.25963	1.50968	chr2B	760153029	760154240	+	Heavy metal transport/detoxification superfamily protein	Os04g0667600	Heavy metal transport/detoxification protein domain containing protein			down
TraesCS2A02G453800	18.3257	0.84418	0.444885	1.89752	0.0577587	0.383385	24	25	29	8	14	14	1.56664	1.6211	2.02609	0.685222	1.32442	0.916459	chr2A	703105677	703106484	+	senescence-associated family protein (DUF581)	Os04g0586100	Protein of unknown function DUF581 family protein			down
TraesCS4D02G246300	43.6411	0.843331	0.287251	2.93587	0.00332613	0.0548803	70	65	53	26	21	41	1.45414	1.34132	1.17838	0.708701	0.632216	0.854118	chr4D	414993561	414997259	+	Replication protein A 70 kDa DNA-binding subunit	Os03g0214100	Replication protein A1	AT5G61000	RPA1D; RPA70D
TraesCS4D02G341300	28.6027	0.843053	0.353165	2.38714	0.0169801	0.178641	43	48	32	16	17	24	2.04691	2.26977	1.63036	0.999385	1.17278	1.14569	chr4D	498046044	498047919	-	RNA binding protein	Os03g0123200	Nucleotide-binding, alpha-beta plait domain containing protein
TraesCS1A02G284000	29.9311	0.84203	0.383962	2.193	0.0283071	0.248582	46	53	30	8	23	29	0.973206	1.11387	0.679316	0.222085	0.705203	0.615279	chr1A	481690847	481703225	-	Myb-like protein	Os05g0459000	Similar to Gag/env/c-myb protein (Fragment)	AT2G37630	AS1; Transcription factor AS1	up
TraesCS4A02G321500	36.7155	0.841958	0.328222	2.56521	0.0103114	0.126138	66	47	45	29	13	32	1.34717	0.952985	0.98309	0.776708	0.384556	0.655019	chr4A	609917276	609922935	-	Beta-fructofuranosidase, insoluble protein
TraesCS7B02G130300	23.1933	0.839715	0.396162	2.11963	0.0340374	0.28081	31	42	27	12	12	23	0.938605	1.26323	0.874961	0.476744	0.526553	0.698355	chr7B	156704042	156708118	+	Encodes protein with Uncharacterized protein function whose expression is repressed by inoculation with Agrobacterium tumerifaciens isoform 1			AT1G10417	Encodes protein with unknown function whose expression is repressed by inoculation with Agrobacterium tumerifaciens.
TraesCS6B02G434200	17.5684	0.837624	0.472801	1.77162	0.0764574	0.444103	18	22	34	11	13	10	0.975729	1.18465	1.9726	0.782406	1.02127	0.543605	chr6B	702815241	702817606	+	Thioredoxin	Os02g0819200	Thioredoxin domain 2 containing protein
TraesCS5A02G235300	60.017	0.837488	0.244952	3.41898	0.000628564	0.014609	92	94	71	39	35	45	2.59487	2.63371	2.14333	1.44336	1.43066	1.27282	chr5A	451454753	451458817	-	Hexosyltransferase	Os09g0452900	Glycosyl transferase, family 31 protein	AT1G77810	Hexosyltransferase
TraesCS5D02G137100	111.309	0.83737	0.182608	4.58561	4.53e-06	0.000214408	174	159	144	59	66	98	5.13851	4.66441	4.5515	2.28625	2.82469	2.90229	chr5D	218051693	218055671	+	Calmodulin-binding family protein, putative, expressed	Os12g0149900	IQ calmodulin-binding region domain containing protein	AT3G52870	IQM3; IQ domain-containing protein IQM3
TraesCS2B02G442600	63.4006	0.836986	0.243489	3.43748	0.000587163	0.0137974	86	108	77	39	41	45	3.36744	4.20085	3.22698	2.00378	2.32662	1.76702	chr2B	636089559	636090905	+	F-box and associated interaction domains-containing protein					down
TraesCS3A02G368700	101.819	0.836756	0.190011	4.40371	1.06e-05	0.000464054	138	168	130	64	57	82	4.71107	5.6972	4.74994	2.86684	2.82004	2.80726	chr3A	618164382	618166820	+	Myb-like transcription factor	Os01g0855400	SANT domain, DNA binding domain containing protein	AT3G55730	MYB109; MYB transcription factor-like protein
TraesCS3D02G150300	28.6203	0.836626	0.352951	2.37037	0.0177702	0.183961	34	43	45	18	16	23	2.44316	3.0694	3.4609	1.69718	1.66622	1.6574	chr3D	114882434	114883167	-	Histone H3	Os04g0419600	Histone H3	AT5G65360	HTR1; Histone H3
TraesCS4B02G142400	242.39	0.83511	0.126843	6.58383	4.58e-11	5.63e-09	321	372	343	140	139	206	8.42322	9.69679	9.63321	4.82042	5.286	5.42085	chr4B	188191145	188197382	-	70 kDa heat shock protein	Os11g0703900	Similar to Heat shock protein 70	AT3G09440	HSP70-3; Heat shock protein 70 (Hsp 70) family protein
TraesCS4A02G452200	19.6087	0.834754	0.444938	1.87611	0.0606401	0.393157	28	34	22	6	16	17	0.882737	1.06479	0.742335	0.248203	0.731026	0.537464	chr4A	717284591	717288398	-	F-box protein	Os06g0114300	Cyclin-like F-box domain containing protein
TraesCS7D02G364600	188.936	0.833087	0.15012	5.54946	2.87e-08	2.2e-06	235	310	261	109	120	146	13.006	17.0431	15.4604	7.91564	9.62492	8.1032	chr7D	470837323	470838275	+	Abscisic acid receptor	Os06g0562200	Bet v I allergen family protein	AT2G26040	PYL2; Abscisic acid receptor PYL2
TraesCS7B02G432300	113.753	0.831832	0.178759	4.65338	3.27e-06	0.000160783	176	169	142	75	59	94	3.21986	3.07131	2.78046	1.8004	1.56429	1.72457	chr7B	700392962	700395889	-	NF-X1-type zinc finger protein NFXL1
TraesCS5A02G206400	165.686	0.831787	0.150006	5.54503	2.94e-08	2.25e-06	233	249	225	92	105	133	3.94899	4.19219	4.08146	2.04598	2.57904	2.26052	chr5A	417039035	417043414	+	Agenet domain-containing protein / bromo-adjacent domain-containing protein, putative	Os08g0431100	Bromo adjacent region domain containing protein
TraesCS2B02G562000	27.2454	0.831653	0.373181	2.22855	0.0258439	0.234914	33	35	48	20	11	24	2.9302	3.08718	4.56171	2.33022	1.41552	2.13708	chr2B	754637846	754638439	+	Wound-responsive family protein	Os04g0635000	Similar to H0315F07.10 protein			down
TraesCS1D02G219800	43.687	0.831426	0.292035	2.84701	0.00441317	0.0675915	62	58	67	28	18	43	1.11531	1.03644	1.28998	0.660916	0.469264	0.775713	chr1D	307459658	307463927	+	bZIP transcription factor (DUF630 and DUF632)	Os10g0562700	DUF630 and DUF632 domains containing protein, Control of leaf rolling	AT3G60320	NRG2; Nitrate regulatory gene2 protein	up
TraesCS5D02G092600	20.3353	0.830823	0.469343	1.77018	0.0766969	0.444938	23	24	40	8	7	28	0.793396	0.822403	1.47681	0.362105	0.349945	0.968606	chr5D	101449945	101454322	-	XH/XS domain-containing family protein	Os12g0572500	Region of unknown function XH domain containing protein
TraesCS5B02G295400	35.0777	0.830337	0.326174	2.54569	0.0109063	0.131124	45	61	44	28	16	26	1.36249	1.83469	1.42586	1.1124	0.70207	0.789445	chr5B	479319612	479323602	+	Hsp70 nucleotide exchange factor fes1	Os09g0512700	Armadillo-like helical domain containing protein
TraesCS3D02G318500	29.0808	0.829845	0.362352	2.29016	0.0220118	0.21237	48	37	39	11	22	25	1.5409	1.1799	1.33999	0.463348	1.02351	0.80482	chr3D	432139867	432141698	-	Peroxidase	Os01g0787000	Similar to Peroxidase (EC 1.11.1.7)
TraesCS5D02G439300	21.7567	0.829351	0.424286	1.95469	0.0506191	0.354202	35	28	30	6	16	22	1.24985	0.99325	1.14661	0.28114	0.828034	0.787841	chr5D	492745207	492746683	+	damaged DNA binding protein 1A
TraesCS2B02G342300	71.3103	0.829181	0.234216	3.54024	0.00039976	0.0100597	109	83	112	42	37	65	4.32584	3.27216	4.75736	2.18714	2.12807	2.58693	chr2B	488194226	488197236	-	RAN guanine nucleotide release factor	Os04g0459600	Mog1/PsbP, alpha/beta/alpha sandwich domain containing protein			down
TraesCS2B02G160700	152.264	0.829126	0.166717	4.97324	6.58e-07	3.76e-05	207	212	228	115	83	103	6.51039	6.62344	7.67494	4.74589	3.78315	3.24863	chr2B	134089986	134094837	-	Chaperone protein dnaJ-related					down
TraesCS5A02G468000	55.5374	0.828426	0.263827	3.14003	0.00168929	0.0322112	94	71	72	26	38	47	4.93814	3.70515	4.04829	1.79222	2.89307	2.47606	chr5A	645627641	645630673	+	60S ribosomal protein L24	Os07g0224000	Similar to 60S ribosomal protein L24	AT2G36620	RPL24A; 60S ribosomal protein L24-1
TraesCS5D02G240600	26.8023	0.828284	0.366262	2.26145	0.0237312	0.222016	43	43	29	14	16	24	1.09776	1.09048	0.792393	0.468976	0.591968	0.614437	chr5D	349376634	349379650	+	Zinc finger family protein	Os08g0467100	Zinc finger, C2H2 domain containing protein
TraesCS3B02G553500	15.4068	0.82697	0.486877	1.69852	0.0894096	0.482793	18	22	25	9	12	9	1.30589	1.58551	1.94124	0.856763	1.2617	0.654794	chr3B	787990137	787990863	+	Calcium-binding protein	Os01g0955100	Similar to Calmodulin-like protein (Fragment)	AT5G12180	CPK17
TraesCS5D02G170800	93.2296	0.826306	0.198775	4.15699	3.22e-05	0.0012199	125	140	133	64	44	80	1.77707	1.97713	2.02372	1.19387	0.906541	1.14055	chr5D	267818617	267826518	+	F-box protein	Os03g0389900	Cyclin-like F-box domain containing protein
TraesCS2B02G153900	26.4377	0.824902	0.383901	2.14874	0.0316553	0.268259	47	27	38	14	20	18	1.65594	0.944981	1.43296	0.64723	1.02121	0.635986	chr2B	121988540	121991519	+	NHL repeat-containing protein					down
TraesCS4A02G392100	107.57	0.823928	0.185626	4.43865	9.05e-06	0.000399533	146	147	164	64	65	86	11.9204	11.9225	14.3313	6.85646	7.69112	7.04146	chr4A	668287945	668288777	+	Early nodulin 93	Os06g0141700	Similar to Early nodulin
TraesCS6A02G323800	156.803	0.82243	0.152565	5.3907	7.02e-08	5.02e-06	222	235	212	105	79	132	10.4732	11.013	10.7045	6.4998	5.40125	6.24495	chr6A	557093697	557095184	-	Universal stress protein family protein	Os02g0773200	UspA domain containing protein
TraesCS3A02G426200	47.6291	0.822138	0.276493	2.97344	0.00294478	0.049803	72	72	59	37	24	34	2.77395	2.75556	2.43289	1.87047	1.34004	1.31363	chr3A	669523725	669526262	+	RING/U-box superfamily protein	Os01g0919500	Zinc finger, RING/FYVE/PHD-type domain containing protein	AT3G07200	Putative RING zinc finger protein
TraesCS3A02G537600	155.595	0.821962	0.160748	5.11336	3.16e-07	2e-05	226	226	212	76	94	145	6.68539	6.64107	6.71209	2.94995	4.02982	4.30143	chr3A	749276696	749281113	+	Chaperone protein dnaJ, putative	Os01g0977200	Similar to dnaJ subfamily C member 7
TraesCS7A02G487400	28.2037	0.821744	0.355829	2.30938	0.0209226	0.20501	37	39	44	14	17	26	2.25088	2.35682	2.86488	1.11754	1.49878	1.58617	chr7A	677847606	677851224	-	L-lactate dehydrogenase
TraesCS2A02G297100	35.1905	0.821625	0.324996	2.52811	0.0114679	0.135831	41	51	57	19	24	27	5.67582	7.01336	8.44545	3.45129	4.81499	3.74831	chr2A	511095229	511095609	+	Protease inhibitor/seed storage/lipid transfer family protein	Os04g0415800	Similar to OSIGBa0092M08.2 protein			down
TraesCS3D02G543100	200.056	0.820027	0.136756	5.99629	2.02e-09	1.89e-07	309	290	255	127	105	172	11.8357	11.0343	10.4539	6.38296	5.8286	6.6068	chr3D	613618087	613622258	+	Chaperone protein dnaJ, putative	Os01g0977200	Similar to dnaJ subfamily C member 7
TraesCS5B02G514700	28.0147	0.819945	0.359923	2.27811	0.0227198	0.216558	38	49	33	14	16	27	3.15134	4.03664	2.92907	1.52343	1.92297	2.24545	chr5B	679558238	679559833	-	B3 domain-containing protein
TraesCS1A02G342900	81.0261	0.818431	0.211162	3.87584	0.000106257	0.00338489	105	122	117	49	50	63	1.68947	1.94999	2.01488	1.03452	1.16592	1.01655	chr1A	531682419	531688487	-	ABC(ATP-binding) family transporter	Os05g0384600	Similar to ATPase, coupled to transmembrane movement of substances			up
TraesCS6A02G066700	38.02	0.81836	0.302664	2.70386	0.00685401	0.0936635	56	52	54	23	20	34	1.8588	1.71459	1.91842	1.00174	0.962088	1.13175	chr6A	35561099	35563612	-	FBD-associated F-box protein
TraesCS4A02G194300	26.6884	0.818294	0.381604	2.14435	0.0320047	0.269795	32	41	40	10	22	21	4.64957	5.91777	6.22052	1.90654	4.6326	3.05991	chr4A	476142148	476142510	-	Non-specific lipid-transfer protein	Os11g0115400	Lipid transfer protein LPT IV	AT2G38540	LTP1; Non-specific lipid-transfer protein
TraesCS6B02G048700	42.9178	0.817449	0.307771	2.65603	0.00790669	0.104047	53	71	58	18	35	32	3.89876	5.18824	4.56648	1.73742	3.73128	2.36063	chr6B	28713975	28714781	+	Histone H2A
TraesCS1A02G069200	21.0862	0.817134	0.41029	1.9916	0.0464146	0.337114	25	35	30	13	10	20	1.04983	1.46002	1.34836	0.716319	0.608582	0.842242	chr1A	50842537	50845185	-	CsAtPR5					up
TraesCS2B02G478700	50.152	0.816657	0.277988	2.93774	0.00330614	0.0546133	84	80	51	33	24	45	2.53894	2.40201	1.64986	1.30879	1.05129	1.364	chr2B	676023816	676026067	+	MYB-related transcription factor	Os04g0583900	Similar to LHY protein			down
TraesCS1A02G404600	49.323	0.816628	0.277395	2.94392	0.00324086	0.0538216	83	57	69	31	32	35	1.78974	1.22095	1.59245	0.877117	1.00001	0.756847	chr1A	568025208	568028524	-	Subtilisin-like protease	Os05g0435800	Similar to Subtilisin-like protease			up
TraesCS7B02G142500	30.5905	0.813831	0.337787	2.4093	0.0159832	0.171326	43	41	46	19	16	27	0.939508	0.889872	1.07571	0.544714	0.506631	0.591593	chr7B	181682030	181686354	-	3-hydroxy-3-methylglutaryl coenzyme A reductase	Os08g0512700	Similar to 3-hydroxy-3-methylglutaryl coenzyme A reductase (EC 1.1.1.34) (Fragment)	AT1G76490	HMG1; hydroxy methylglutaryl CoA reductase 1
TraesCS1D02G306200	17.7494	0.812646	0.453102	1.79352	0.0728904	0.432577	24	27	24	8	15	12	0.974477	1.08902	1.04298	0.426219	0.882655	0.488617	chr1D	403334903	403336201	-	Chlorophyll a-b binding protein, chloroplastic	Os01g0600900	Chlorophyll a-b binding protein 2, chloroplast precursor (LHCII type I CAB-2) (LHCP)	AT2G34420	LHB1B2; Chlorophyll a-b binding protein, chloroplastic	up
TraesCS4B02G030000	70.193	0.810766	0.226981	3.57196	0.000354322	0.00907721	97	98	103	50	34	58	7.30875	7.33515	8.30639	4.94339	3.7127	4.38255	chr4B	22266350	22267821	+	Cysteine protease
TraesCS7A02G423900	30.4922	0.810512	0.35647	2.27371	0.0229831	0.21793	41	44	45	11	18	34	2.24557	2.39391	2.63791	0.790531	1.42875	1.86745	chr7A	616747780	616750237	-	Protein phosphatase 2C	Os06g0698300	Protein phosphatase 2C family protein
TraesCS1D02G335900	44.7029	0.809293	0.28895	2.80081	0.0050975	0.0752102	73	54	63	22	27	42	2.09482	1.53932	1.93494	0.82838	1.12286	1.20865	chr1D	426174580	426178353	+	magnesium transporter NIPA (DUF803)	Os05g0513400	Similar to non-imprinted in Prader-Willi/Angelman syndrome region protein 1	AT4G13800	Probable magnesium transporter NIPA2	up
TraesCS6D02G257000	187.87	0.808163	0.139133	5.80858	6.3e-09	5.37e-07	273	279	247	123	98	160	4.38192	4.44854	4.24329	2.59054	2.27965	2.57543	chr6D	363054604	363060762	+	Heat shock 70 kDa protein, putative	Os02g0710900	Heat shock protein Hsp70 family protein
TraesCS2D02G394800	65.5056	0.804974	0.252787	3.18439	0.0014506	0.0283296	92	106	79	51	42	36	1.80858	2.06998	1.66219	1.31553	1.19657	0.709706	chr2D	506147347	506151834	-	Rho GTPase-activating protein	Os04g0577200	Similar to Rac GTPase activating protein 1			down
TraesCS2D02G077300	156.763	0.804897	0.162099	4.96547	6.85e-07	3.89e-05	220	207	235	87	107	120	12.7093	11.879	14.5302	6.59479	8.95822	6.95196	chr2D	32983668	32986858	-	LPS-induced tumor necrosis factor alpha factor	Os02g0515600	LPS-induced tumor necrosis factor alpha factor domain containing protein			down
TraesCS3D02G421000	23.8772	0.804566	0.398749	2.01773	0.0436196	0.325643	23	43	35	13	16	19	0.92462	1.71718	1.50594	0.685744	0.93217	0.765978	chr3D	533668357	533670774	+	RING/U-box superfamily protein	Os01g0919500	Zinc finger, RING/FYVE/PHD-type domain containing protein	AT3G07200	Putative RING zinc finger protein
TraesCS3B02G314300	295.892	0.804256	0.127603	6.3028	2.92e-10	3.12e-08	419	386	444	174	200	217	12.2707	11.2293	13.9169	6.68633	8.48838	6.37298	chr3B	505286844	505289352	-	BURP domain protein RD22	Os01g0733500	Similar to Dehydration-induced protein RD22-like protein 1
TraesCS7B02G086000	24.1422	0.804051	0.385813	2.08404	0.0371563	0.296815	32	38	33	12	12	26	1.86497	2.19997	2.05844	0.917667	1.01354	1.51957	chr7B	99101229	99106156	-	Mitochondrial 39S ribosomal protein L53	Os02g0282100	Conserved hypothetical protein
TraesCS4A02G145800	92.0478	0.803934	0.205055	3.92058	8.83e-05	0.00289775	133	129	127	48	67	69	8.0631	7.76875	8.24058	3.81834	5.8866	4.19495	chr4A	250949905	250950774	+	Protein fantastic four 3
TraesCS1D02G355900	24.3929	0.803625	0.38853	2.06837	0.038605	0.303876	30	35	38	21	11	17	1.16775	1.35335	1.58313	1.07259	0.620529	0.6636	chr1D	440404422	440407765	+	Transmembrane protein					up
TraesCS6A02G338800	72.4813	0.803	0.227331	3.53229	0.000411974	0.0103163	96	105	107	46	33	70	2.15647	2.343	2.57252	1.35585	1.0743	1.57687	chr6A	572133054	572138876	+	DNA (Cytosine-5-)-methyltransferase
TraesCS6A02G055000	26.1438	0.802453	0.392471	2.04462	0.0408926	0.314566	47	30	33	17	21	13	4.38752	2.78198	3.29715	2.08235	2.84105	1.217	chr6A	28640968	28641532	+	Histone H4	Os03g0119900	Similar to Histone H4	AT1G07820	Histone H4
TraesCS5B02G034700	25.3464	0.802234	0.375356	2.13726	0.0325768	0.272991	36	40	32	19	10	23	1.75163	1.93336	1.66646	1.21304	0.705147	1.12226	chr5B	37656906	37658444	+	Homeobox-leucine zipper family protein / lipid-binding START domain-containing protein
TraesCS5A02G532700	33.2958	0.801507	0.333118	2.40607	0.016125	0.172449	49	40	52	25	14	29	0.975995	0.791449	1.10856	0.653393	0.404128	0.579264	chr5A	690335768	690339406	+	DUF3527 domain protein	Os03g0105800	Similar to cDNA clone:J013082I15, full insert sequence
TraesCS5B02G061800	27.2656	0.801451	0.363649	2.20391	0.0275306	0.244109	47	33	36	17	13	26	1.05532	0.736058	0.865152	0.500862	0.423028	0.585446	chr5B	69278193	69282515	-	Kinase family protein	Os12g0604700	Similar to cDNA clone:J023075D08, full insert sequence	AT3G22750	Kinase-like protein
TraesCS5A02G234400	371.735	0.800582	0.108723	7.36353	1.79e-13	3.15e-11	568	484	524	226	199	334	16.9544	14.3512	16.7405	8.85165	8.60846	9.99785	chr5A	450551531	450557166	+	Protein disulfide isomerase	Os09g0451500	Thioredoxin domain 2 containing protein
TraesCS5D02G205200	60.2711	0.800395	0.242816	3.29631	0.00097965	0.0207069	92	77	86	39	34	49	3.53159	2.9362	3.53334	1.9644	1.89148	1.88628	chr5D	311308185	311312420	-	RNA-binding protein 25	Os08g0416400	Nucleotide-binding, alpha-beta plait domain containing protein	AT1G60200	Putative uncharacterized protein At1g60210
TraesCS3B02G083400	50.5385	0.800127	0.265717	3.0112	0.00260217	0.0453906	77	70	67	38	26	38	1.05927	0.956592	0.986497	0.685937	0.518358	0.524237	chr3B	52726775	52734999	-	Chromatin remodeling factor, putative	Os01g0367900	Similar to Possible global transcription activator SNF2L1 (SWI/SNF related matrix associated actin dependent regulator of chromatin subfamily A member 1)
TraesCS7D02G273100	50.6449	0.800121	0.282702	2.83026	0.00465097	0.0703274	74	93	49	28	31	44	3.0636	3.82467	2.1712	1.52104	1.85995	1.82675	chr7D	263831865	263833593	-	RING/U-box superfamily protein	Os08g0550400	Similar to RING-H2 finger protein ATL5P	AT2G17730	NIP2; NEP-interacting protein 2
TraesCS6B02G230100	19.3263	0.800095	0.42878	1.86598	0.0620445	0.398021	31	28	23	16	9	14	2.62027	2.35101	2.08073	1.77455	1.10247	1.1867	chr6B	369661449	369663097	-	Guanine nucleotide-binding protein subunit beta-1
TraesCS3D02G478900	42.3949	-0.8004	0.301691	-2.65305	0.00797686	0.104581	33	47	24	40	41	71	1.39243	1.97001	1.08386	2.21464	2.50716	3.00431	chr3D	578259275	578262073	-	Beta-1,3-glucanase	Os01g0947000	Similar to Beta-1,3-glucanase precursor
TraesCS5D02G222600	23.0111	-0.800606	0.385512	-2.07674	0.0378258	0.30024	16	23	17	26	23	32	1.95346	2.78949	2.22146	4.16526	4.06961	3.91799	chr5D	330120732	330121163	-	Auxin responsive SAUR protein	Os09g0437100	Similar to SAUR33-auxin-responsive SAUR family member	AT5G20820
TraesCS1B02G435900	41.0819	-0.800842	0.290153	-2.76007	0.00577886	0.0825005	29	40	31	45	41	59	0.731848	1.00275	0.837314	1.49011	1.4995	1.49315	chr1B	659554749	659558884	+	Sugar transporter protein	Os05g0567800	Similar to solute carrier family 2, facilitated glucose transporter member 8	AT1G19450	Sugar transporter ERD6-like 4	up
TraesCS2B02G305900	189.975	-0.801752	0.14944	-5.36503	8.09e-08	5.7e-06	169	125	167	218	178	276	2.63952	1.93937	2.79163	4.46764	4.029	4.32289	chr2B	436237047	436242826	-	Potassium transporter	Os04g0401700	Potassium transporter, Potassium mediated growth, Salt tolerance			down
TraesCS1B02G197000	102.917	-0.80231	0.193744	-4.14108	3.46e-05	0.00129145	68	99	83	102	111	150	2.26711	3.27876	2.96172	4.46217	5.36322	5.01512	chr1B	354239074	354240785	-	Alpha/beta-Hydrolases superfamily protein	Os10g0521400	Alpha/beta hydrolase fold-1 domain containing protein			up
TraesCS5B02G468800	76.8586	-0.802624	0.222876	-3.60121	0.000316737	0.00832958	62	71	54	67	90	114	2.79735	3.18218	2.60767	3.96655	5.88487	5.15807	chr5B	642274909	642276760	+	Chaperonin-like RbcX protein	Os03g0807900	Chaperonin-like RbcX family protein
TraesCS4B02G347800	22.5844	-0.803068	0.409961	-1.95889	0.0501255	0.352125	27	13	15	19	26	35	0.970079	0.463979	0.576817	0.895736	1.3538	1.26107	chr4B	641419426	641423917	+	TVP38/TMEM64 family membrane protein	Os03g0374400	SNARE associated Golgi protein domain containing protein
TraesCS7D02G067400	40.5191	-0.803117	0.299665	-2.68005	0.0073611	0.0985898	37	31	30	51	44	45	3.27985	2.72977	2.84628	5.93206	5.65255	4.0003	chr7D	38204005	38204599	+	Avr9/Cf-9 rapidly elicited protein	Os06g0133500	Conserved hypothetical protein
TraesCS2D02G544300	20.3521	-0.803682	0.4233	-1.89861	0.0576156	0.3831	13	14	22	27	19	25	0.571389	0.611262	1.03494	1.55717	1.21027	1.10193	chr2D	621550427	621552646	-	Acyl-protein thioesterase 1	Os04g0669600	Phospholipase/carboxylesterase domain containing protein			down
TraesCS1D02G158000	101.63	-0.803859	0.194266	-4.13794	3.5e-05	0.0013045	94	94	60	108	102	150	0.929315	0.923154	0.634877	1.40101	1.46142	1.48715	chr1D	222903822	222916361	+	ATP-dependent RNA helicase DeaD	Os10g0485600	DCL3B; Dicer-like protein, Phased small RNA biogenesis			up
TraesCS5B02G533100	152.448	-0.804234	0.158038	-5.08888	3.6e-07	2.23e-05	125	139	106	163	170	200	4.63639	5.12149	4.20804	7.93306	9.13815	7.43921	chr5B	690093955	690097178	-	GDSL esterase/lipase	Os03g0844600	Esterase, SGNH hydrolase-type domain containing protein
TraesCS4B02G248900	39.8952	-0.805569	0.297675	-2.7062	0.00680574	0.0932282	36	37	24	42	44	54	2.93473	2.99625	2.09402	4.4926	5.19825	4.41455	chr4B	514585001	514585647	-	GTPase Der
TraesCS7A02G357400	22.85	-0.806577	0.403087	-2.001	0.0453924	0.332802	18	16	21	34	21	24	0.468138	0.413364	0.584554	1.16028	0.791517	0.62595	chr7A	524699338	524703421	-	Solute carrier family 40 member 1	Os06g0560000	Ferroportin1 family protein
TraesCS3A02G053000	21.2908	-0.806738	0.468398	-1.72234	0.0850087	0.469645	33	8	11	27	17	32	5.00154	1.20446	1.78438	5.36954	3.73404	4.86371	chr3A	29048596	29048943	+	Non-specific lipid-transfer protein					down
TraesCS2A02G173500	28.6474	-0.807528	0.352429	-2.29132	0.0219447	0.212001	22	30	18	29	26	48	0.947231	1.28312	0.829487	1.63838	1.62236	2.07253	chr2A	131682557	131683781	+	Nuclear transcription factor Y subunit B	Os07g0606600	Similar to Nuclear factor Y transcription factor subunit B homolog			up
TraesCS2B02G414500	75.9041	-0.808038	0.214692	-3.7637	0.000167417	0.00494598	69	61	54	80	82	105	2.34945	2.06329	1.96796	3.5743	4.04642	3.58537	chr2B	592528718	592530840	-	Beta-carotene hydroxylase	Os04g0578400	Similar to Beta-ring hydroxylase (Fragment)			down
TraesCS6D02G376300	16.9141	-0.808143	0.446291	-1.8108	0.0701716	0.424205	15	12	14	19	16	25	1.6586	1.31809	1.65685	2.75669	2.56395	2.77216	chr6D	459062403	459063533	-	Retrovirus-related Pol polyprotein from transposon TNT 1-94
TraesCS2B02G279200	30.8844	-0.808383	0.343762	-2.35158	0.018694	0.190325	21	30	24	25	35	50	0.587906	0.834298	0.719123	0.918357	1.42002	1.40374	chr2B	385560644	385562606	+	Cytochrome P450	Os03g0760200	Cytochrome P450 family protein	AT4G37330	CYP81D4; At4g37330	down
TraesCS5D02G038800	168.083	-0.80846	0.147747	-5.47194	4.45e-08	3.3e-06	125	156	127	187	162	247	2.56535	3.18033	2.78961	5.03571	4.81826	5.08347	chr5D	38723664	38726233	+	9-cis-epoxycarotenoid dioxygenase	Os12g0617400	Viviparous-14	AT1G30100	NCED5; Probable 9-cis-epoxycarotenoid dioxygenase NCED5, chloroplastic
TraesCS5B02G119300	14.9295	-0.808472	0.485215	-1.66621	0.095671	0.49813	11	12	13	22	13	17	0.413233	0.447811	0.522696	1.08445	0.707758	0.64044	chr5B	211145770	211147394	+	MYB transcription factor	Os11g0180900	Myb transcription factor domain containing protein	AT1G35515	MYB8; Transcription factor MYB8
TraesCS2D02G563100	20.7365	-0.808794	0.410653	-1.96953	0.0488921	0.347493	15	15	20	19	24	30	0.549412	0.54577	0.784044	0.913153	1.27397	1.10193	chr2D	634555464	634556903	-	Dof zinc finger protein	Os04g0678400	Zinc finger, Dof-type domain containing protein			down
TraesCS5B02G261200	59.5448	-0.810509	0.240699	-3.36732	0.000759026	0.0169625	52	48	44	64	65	80	2.37872	2.18119	2.15425	3.84152	4.30916	3.66993	chr5B	445650792	445651944	-	PRAS-rich protein
TraesCS3D02G036800	16.4112	-0.810937	0.47087	-1.72221	0.0850314	0.469672	17	16	7	15	19	24	0.64833	0.606148	0.285725	0.750622	1.05012	0.917879	chr3D	13291637	13295877	+	Nuclease S1	Os01g0128200	Similar to Nuclease I	AT1G68290	ENDO2; Endonuclease 2
TraesCS3B02G275100	32.4707	-0.811166	0.333825	-2.42991	0.0151026	0.164545	22	25	31	33	39	41	2.74316	3.09657	4.13708	5.39916	7.04747	5.12673	chr3B	444682875	444683297	+	Zinc finger A20 and AN1 domain stress-associated protein	Os01g0718000	Zinc finger, AN1-type domain containing protein
TraesCS4B02G217100	15.2747	-0.811588	0.468792	-1.73123	0.0834104	0.465533	14	12	11	16	16	22	0.676199	0.575757	0.568648	1.01403	1.11997	1.06561	chr4B	457770322	457771413	+	Fantastic four-like protein	Os03g0261800	Protein of unknown function DUF3049 domain containing protein
TraesCS2D02G172800	39.7119	-0.812488	0.296163	-2.74338	0.00608107	0.085832	31	31	34	37	43	61	0.790643	0.785402	0.928114	1.23824	1.58938	1.56018	chr2D	116619196	116621263	-	Fasciclin-like arabinogalactan protein					down
TraesCS2A02G000200	70.218	-0.812517	0.234105	-3.47075	0.000519015	0.0125302	52	68	51	76	57	121	0.832372	1.08127	0.873751	1.59629	1.32229	1.94235	chr2A	258830	262973	-	Ethylene receptor	Os04g0169100	Ethylene receptor, Ethylene response, Floral transition and starch accumulation			up
TraesCS4B02G174000	136.289	-0.812923	0.167128	-4.86406	1.15e-06	6.27e-05	99	126	104	155	147	175	3.12111	3.94599	3.50922	6.41192	6.7163	5.53272	chr4B	381373615	381375503	+	NAC domain-containing protein	Os03g0327100	Similar to CUC1	AT3G04060	anac046; AT3g04060/T11I18_17
TraesCS7A02G194500	145.445	-0.813296	0.160592	-5.06436	4.1e-07	2.47e-05	131	114	108	148	138	235	5.47063	4.72914	4.82718	8.10981	8.35189	9.84149	chr7A	152832641	152834428	+	Amino acid permease	Os06g0228600	Similar to Amino acid carrier
TraesCS4D02G298600	68.2756	-0.814375	0.224805	-3.62258	0.000291681	0.00779682	59	55	51	70	74	97	2.26483	2.09728	2.09535	3.52585	4.11674	3.73406	chr4D	467949018	467950391	-	Ethylene-responsive transcription factor	Os03g0183300	Pathogenesis-related transcriptional factor and ERF domain containing protein	AT3G14230	RAP2-2; Ethylene-responsive transcription factor RAP2-2
TraesCS6D02G363500	16.238	-0.814756	0.46201	-1.7635	0.0778157	0.448146	10	13	16	17	18	22	1.44108	1.86099	2.46781	3.21455	3.75924	3.17935	chr6D	453936113	453936588	-	Trk system potassium uptake protein TrkA
TraesCS6B02G303800	38.8012	-0.815592	0.318483	-2.56086	0.0104413	0.127209	46	22	26	42	38	58	1.39437	0.662452	0.843524	1.67052	1.66933	1.76309	chr6B	544402791	544405789	+	Protein kinase	Os02g0710500	Similar to Receptor protein kinase	AT1G26150	PERK10; Proline-rich receptor-like protein kinase PERK10
TraesCS3A02G445500	243.219	-0.815906	0.131966	-6.1827	6.3e-10	6.4e-08	167	233	188	256	248	359	14.2297	19.7218	17.1451	28.6221	30.6246	30.6761	chr3A	686280253	686280987	-	Defensin-like protein
TraesCS6A02G051800	15.2901	-0.816269	0.482925	-1.69026	0.0909782	0.48633	16	8	13	14	15	26	1.30837	0.649847	1.13778	1.50218	1.77763	2.13211	chr6A	26952147	26952878	+	NBS-LRR-like resistance protein
TraesCS3A02G227800	157.154	-0.817066	0.153301	-5.32982	9.83e-08	6.83e-06	135	134	112	164	148	251	3.44813	3.3999	3.06176	5.49637	5.47836	6.4291	chr3A	426651601	426654633	+	Cytochrome P450	Os01g0628700	Cytochrome P450			down
TraesCS2B02G551700	42.086	-0.817358	0.28835	-2.83461	0.00458821	0.0695842	39	32	31	41	41	69	3.03392	2.47287	2.5811	4.18511	4.62235	5.3829	chr2B	747820903	747821580	-	6,7-dimethyl-8-ribityllumazine synthase					down
TraesCS1D02G372600	19.3343	-0.817476	0.444817	-1.83778	0.0660947	0.411485	10	20	17	21	13	37	0.343383	0.682213	0.624785	0.946195	0.646935	1.27411	chr1D	450756178	450757713	-	Protein kinase-like	Os05g0545400	Serine/threonine protein kinase domain containing protein			up
TraesCS3B02G536600	60.8879	-0.817503	0.24462	-3.34194	0.000831964	0.018218	56	46	45	80	54	81	4.97246	4.05744	4.27661	9.32086	6.9489	7.21265	chr3B	776534286	776534879	-	Calmodulin-like family protein	Os01g0949300	EF-Hand type domain containing protein
TraesCS3A02G264000	16.3039	-0.818451	0.46742	-1.751	0.0799466	0.454201	15	11	13	18	21	17	0.564706	0.411373	0.523815	0.889174	1.14575	0.641811	chr3A	487857253	487859848	+	RING/FYVE/PHD zinc finger superfamily protein	Os05g0552400	Zinc finger, RING/FYVE/PHD-type domain containing protein	AT5G38070		down
TraesCS5D02G310600	45.4385	-0.818797	0.286142	-2.86151	0.00421634	0.0653801	41	44	25	57	44	59	1.51753	1.61778	0.990372	2.7683	2.36019	2.18995	chr5D	407106219	407108790	-	NADP-dependent alkenal double bond reductase	Os09g0459800	Similar to NADPH oxidoreductase homolog (Fragment)
TraesCS2D02G359200	32.3114	-0.819046	0.324563	-2.52353	0.0116182	0.137294	29	27	22	37	33	44	1.09255	1.01045	0.88709	1.82905	1.80175	1.66235	chr2D	461080393	461093582	-	Serine incorporator	Os04g0506300	TMS membrane protein/tumour differentially expressed protein family protein			down
TraesCS3D02G276600	60.4571	-0.819132	0.243481	-3.36425	0.000767516	0.0171147	58	42	46	72	55	88	1.67348	1.2038	1.42054	2.72589	2.29983	2.54626	chr3D	383545476	383548591	-	Auxin-responsive protein	Os01g0741900	Auxin-responsive protein, Drought tolerance, Control of tiller outgrowth	AT3G16500	IAA26; Auxin-responsive protein IAA26
TraesCS3A02G451800	89.5927	-0.819132	0.204395	-4.0076	6.13e-05	0.00212829	73	62	80	101	97	116	4.17601	3.52324	4.89815	7.58129	8.04173	6.65463	chr3A	689867392	689868430	+	Defensin-like protein
TraesCS4B02G263300	27.9582	-0.81932	0.354479	-2.31134	0.0208142	0.204331	23	21	23	33	32	32	1.30441	1.18309	1.3961	2.45575	2.63012	1.81997	chr4B	533723477	533724406	+	Serine acetyltransferase 3	Os03g0196600	Similar to satase isoform II
TraesCS1B02G155000	22.4427	-0.819451	0.405325	-2.02172	0.0432058	0.324056	17	15	22	32	16	32	0.498134	0.436616	0.689959	1.23035	0.679448	0.940316	chr1B	261841284	261846408	+	RNA-binding KH domain-containing protein	Os10g0414700	K Homology domain containing protein			up
TraesCS2A02G183900	226.041	-0.819614	0.133106	-6.15758	7.39e-10	7.42e-08	187	182	176	214	252	335	3.48271	3.36712	3.50827	5.22965	6.80168	6.25674	chr2A	144261157	144264096	+	GH3.3	Os07g0592600	Indole-3-acetic acid (IAA)-amido synthetase, Auxin signaling and defense signaling in a pathogen-nonspecific manner			down
TraesCS2B02G572400	62.8318	-0.819621	0.24369	-3.36337	0.000769967	0.0171549	48	53	50	58	78	84	1.36186	1.49375	1.51832	2.15924	3.20718	2.38999	chr2B	762116532	762118390	-	FAD-binding Berberine family protein, putative					down
TraesCS6D02G212800	21.2685	-0.819964	0.433004	-1.89366	0.0582698	0.384918	18	21	12	24	30	18	1.07518	1.24606	0.767174	1.88106	2.59698	1.07822	chr6D	301804448	301805330	-	Senescence regulator	Os02g0629000	Protein of unknown function DUF584 family protein
TraesCS7A02G478700	18.6295	-0.820214	0.436088	-1.88084	0.0599931	0.391145	11	21	13	19	20	27	0.621843	1.17928	0.786565	1.40937	1.63854	1.53066	chr7A	671483009	671483941	-	VQ motif family protein	Os06g0666400	VQ domain containing protein
TraesCS4B02G171600	51.1842	-0.820258	0.266193	-3.08144	0.00206001	0.037696	42	45	36	56	61	61	2.14654	2.28462	1.96923	3.75544	4.51813	3.12642	chr4B	375790605	375792047	+	Ribosomal protein	Os03g0332500	Similar to QM protein	AT1G26910	RPL10B; 60S ribosomal protein L10-2
TraesCS4A02G446700	138.753	-0.821034	0.167015	-4.91593	8.84e-07	4.91e-05	96	132	107	141	140	214	1.64182	2.24254	1.95859	3.16415	3.46994	3.67025	chr4A	714175903	714181005	-	Sucrose synthase	Os03g0401300	Sucrose synthase 2 (EC 2.4.1.13) (Sucrose-UDP glucosyltransferase 2)	AT3G43190	SUS4; Sucrose synthase 4
TraesCS7D02G229500	25.2705	-0.821152	0.37228	-2.20574	0.0274025	0.243644	19	19	23	30	20	41	0.708718	0.70402	0.91823	1.46833	1.08116	1.53367	chr7D	189912605	189914372	+	Jasmonate O-methyltransferase	Os06g0329900	SAM dependent carboxyl methyltransferase family protein
TraesCS2B02G534500	15.0405	-0.82132	0.491839	-1.6699	0.0949401	0.496043	13	8	15	12	19	22	0.795436	0.486255	0.982329	0.963444	1.68483	1.34993	chr2B	730646073	730647025	-	Auxin-responsive protein	Os04g0653300	Aux/IAA_ARF_dimerisation domain containing protein			down
TraesCS4D02G217600	25.1153	-0.821804	0.390731	-2.10325	0.0354439	0.287723	23	28	10	29	25	35	1.47221	1.78038	0.685087	2.4357	2.31911	2.24666	chr4D	372975932	372977763	-	Phospholipase A2	Os03g0261100	Phospholipase A2 family protein
TraesCS2A02G406000	23.8467	-0.821914	0.395493	-2.0782	0.0376906	0.299585	16	22	19	23	33	26	0.555927	0.759332	0.70657	1.0486	1.66169	0.905937	chr2A	661712614	661714531	+	Lysine/histidine transporter	Os04g0562100	Amino acid transporter, transmembrane domain containing protein			down
TraesCS7B02G337000	16.3112	-0.822498	0.471243	-1.74538	0.080919	0.457538	14	10	15	13	22	22	0.5931	0.420835	0.680135	0.722647	1.35071	0.934652	chr7B	591953310	591954774	-	Desiccation-related protein PCC13-62, putative, expressed
TraesCS2B02G592400	45.9026	-0.82273	0.287754	-2.85914	0.00424787	0.0658092	39	47	25	59	43	60	1.01081	1.21008	0.693504	2.0065	1.61515	1.55949	chr2B	777375435	777385380	+	Cytochrome P450					down
TraesCS6B02G407700	80.231	-0.82283	0.217095	-3.79018	0.000150539	0.00451519	56	82	56	91	73	123	1.85647	2.70038	1.98697	3.95844	3.50721	4.08914	chr6B	682135997	682137587	+	Aspartic proteinase nepenthesin-1
TraesCS2A02G365000	41.1816	-0.823458	0.293845	-2.80236	0.00507306	0.0749151	32	39	28	50	44	50	1.13656	1.376	1.0644	2.33022	2.26483	1.7809	chr2A	608871057	608872541	+	Ammonium transporter	Os04g0509600	Ammonium transporter, Ammonium uptake, Ammonium transport	AT3G24300	AMT1-3; Ammonium transporter 1 member 3	down
TraesCS2A02G352100	29.0684	-0.823523	0.350375	-2.3504	0.0187532	0.190617	18	26	26	36	24	44	0.559119	0.802263	0.864388	1.46729	1.08039	1.3706	chr2A	592693622	592698265	-	Transcription factor	Os04g0495500	Similar to OSIGBa0159F11.9 protein			down
TraesCS2A02G101600	70.4259	-0.82379	0.223571	-3.68469	0.000228978	0.00637063	64	54	52	71	70	111	5.74079	4.81169	4.99228	8.35667	9.09975	9.98487	chr2A	54702547	54703210	-	Stress responsive protein	Os07g0683600	Similar to Osr40c1 protein			up
TraesCS3B02G063200	51.3687	-0.824143	0.261918	-3.14656	0.00165202	0.0315875	41	41	42	50	49	86	6.21404	6.17285	6.81307	9.94359	10.7628	13.0712	chr3B	35461914	35462261	+	Non-specific lipid-transfer protein
TraesCS5B02G106900	92.5172	-0.82431	0.19882	-4.14601	3.38e-05	0.00127142	67	91	65	101	95	132	1.82532	2.46273	1.89531	3.61051	3.75083	3.60633	chr5B	145020200	145023448	-	Polyol transporter	Os12g0512100	Sugar/inositol transporter domain containing protein
TraesCS3D02G136800	20.1806	-0.824574	0.428431	-1.92463	0.0542751	0.369465	20	18	11	15	22	36	0.663858	0.593512	0.390789	0.653311	1.0583	1.19833	chr3D	95248883	95253039	-	Mitochondrial carrier family	Os05g0208000	Similar to Mitochondrial 2-oxoglutarate/malate carrier protein	AT5G19760	DTC; Mitochondrial dicarboxylate/tricarboxylate transporter DTC
TraesCS4A02G130600	44.3293	-0.824639	0.293933	-2.80554	0.00502327	0.0744374	27	32	47	50	44	63	0.855301	1.00697	1.59352	2.0783	2.01998	2.00135	chr4A	173630224	173632115	+	NAC domain protein,	Os03g0327100	Similar to CUC1	AT3G04060	anac046; AT3g04060/T11I18_17
TraesCS3B02G152300	263.745	-0.825011	0.117654	-7.01217	2.35e-12	3.56e-10	208	231	196	281	273	382	8.69307	9.59033	8.76738	15.4099	16.5353	16.0103	chr3B	144069659	144071076	+	Glutathione S-transferase
TraesCS1A02G201400	43.5161	-0.826221	0.284762	-2.90145	0.00371445	0.0596424	36	34	35	41	42	74	0.777546	0.729481	0.809087	1.16196	1.31466	1.60281	chr1A	362403114	362405555	+	Protein PLASTID MOVEMENT IMPAIRED 1	Os10g0539700	Conserved hypothetical protein			up
TraesCS1D02G049400	79.0151	-0.82661	0.252646	-3.27181	0.00106862	0.0221477	36	90	64	82	82	117	2.80883	6.97552	5.34449	8.39498	9.27205	9.15452	chr1D	29482722	29483465	-	Small integral membrane protein 14					up
TraesCS3B02G400800	223.572	-0.826789	0.137337	-6.02013	1.74e-09	1.65e-07	214	166	158	225	243	325	8.03926	6.19472	6.35277	11.0909	13.2296	12.2437	chr3B	633375262	633376665	-	Nematode resistance protein-like HSPRO2	Os01g0855600	Similar to Hs1pro-1 protein
TraesCS3A02G364600	44.9381	-0.827538	0.282274	-2.93168	0.00337134	0.0554395	37	42	29	45	53	60	0.717731	0.809321	0.602091	1.1454	1.48996	1.16718	chr3A	613390295	613393480	+	G patch domain protein	Os01g0850000	Uncharacterised conserved protein UCP022260 domain containing protein	AT3G55690
TraesCS6B02G166400	60.3577	-0.827605	0.246627	-3.3557	0.000791655	0.0175455	42	55	48	79	53	82	0.939453	1.22208	1.14913	2.31865	1.71807	1.83936	chr6B	173572819	173578117	+	Hexosyltransferase	Os02g0164300	Similar to beta-1,3-galactosyltransferase sqv-2
TraesCS2B02G154700	30.0327	-0.829625	0.339534	-2.44342	0.0145488	0.160426	20	25	27	35	28	44	0.556073	0.690484	0.80347	1.27689	1.12823	1.22682	chr2B	122741144	122747015	-	Thioredoxin reductase	Os07g0657900	NADPH thioredoxin reductase, Chloroplast detoxification			down
TraesCS2A02G389100	18.5991	-0.829936	0.470325	-1.7646	0.077631	0.447563	8	15	21	16	27	21	0.241113	0.449091	0.677414	0.632753	1.17933	0.634714	chr2A	637221903	637223652	-	Kinase family protein	Os04g0540900	Serine/threonine protein kinase domain containing protein			down
TraesCS2D02G519500	19.3024	-0.829963	0.460211	-1.80344	0.0713191	0.427571	19	11	16	12	30	25	0.638298	0.367091	0.575299	0.528974	1.4606	0.842242	chr2D	609419800	609423925	+	alpha/beta-Hydrolases superfamily protein	Os04g0644600	Epoxide hydrolase family protein			down
TraesCS2A02G481100	50.5727	-0.830171	0.266436	-3.11584	0.00183421	0.0342885	38	49	35	49	50	83	7.50657	9.61536	7.39997	12.701	14.3142	16.4423	chr2A	718571842	718572262	-	At4g28290					down
TraesCS1A02G394400	209.395	-0.830439	0.137272	-6.04957	1.45e-09	1.39e-07	145	191	166	230	220	291	3.47312	4.54461	4.25563	7.22875	7.63685	6.98992	chr1A	560402035	560407035	-	Structural constituent of cell wall	Os05g0561600	Protein of unknown function DUF1421 domain containing protein			up
TraesCS2D02G394200	35.7415	-0.830458	0.337083	-2.46366	0.0137526	0.154548	22	35	29	25	41	63	0.542223	0.85691	0.764993	0.808498	1.46446	1.55712	chr2D	505814183	505817055	+	1-aminocyclopropane-1-carboxylate synthase	Os04g0578000	ACC synthase, Ethylene biosynthesis			down
TraesCS5D02G411400	141.21	-0.831069	0.164085	-5.06485	4.09e-07	2.47e-05	100	111	127	162	137	203	3.05583	3.36948	4.15371	6.49571	6.0672	6.22088	chr5D	474813299	474815024	-	Zinc-finger protein	Os03g0764100	Zinc finger transcription factor ZF1	AT5G67450	AZF1; ZF1
TraesCS7B02G278800	235.612	-0.831398	0.13949	-5.96026	2.52e-09	2.29e-07	212	164	189	220	259	361	3.50851	2.69614	3.34775	4.77742	6.21193	5.99131	chr7B	511061961	511065265	+	F-box protein	Os06g0605900	Leucine-rich repeat, cysteine-containing subtype containing protein	AT5G25350	EBF2; EIN3-binding F-box protein 2
TraesCS5A02G472600	39.5207	-0.831588	0.320136	-2.59761	0.00938746	0.117536	27	34	33	37	56	43	1.1143	1.39389	1.45766	2.00366	3.34939	1.77965	chr5A	649426824	649428306	+	Amino acid transporter, putative	Os03g0817200	Amino acid transporter, transmembrane domain containing protein
TraesCS2A02G344000	18.536	-0.83178	0.454123	-1.83162	0.0670082	0.414917	15	15	14	18	28	17	0.73052	0.725678	0.729748	1.15026	1.97623	0.830266	chr2A	580847584	580849780	+	Aldose 1-epimerase	Os02g0575800	Aldose-1-epimerase domain containing protein			down
TraesCS5D02G453800	135.713	-0.832474	0.162271	-5.13016	2.89e-07	1.84e-05	105	121	100	159	127	198	2.28751	2.61861	2.33173	4.54522	4.00975	4.32581	chr5D	501095652	501098194	+	Nodulin-like / Major Facilitator Superfamily protein	Os03g0800000	Similar to Nitrate and chloride transporter
TraesCS3B02G420300	24.2596	-0.832766	0.375501	-2.21775	0.0265721	0.238679	19	18	21	24	27	35	2.0123	1.89376	2.38047	3.3353	4.14422	3.71737	chr3B	657343117	657343614	-	Regulator of Vps4 activity in the MVB pathway protein	Os01g0877900	Conserved hypothetical protein
TraesCS5A02G044300	26.919	-0.833129	0.370719	-2.24733	0.0246187	0.227818	26	23	16	37	19	41	1.60766	1.41273	1.05887	3.00196	1.7026	2.54233	chr5A	40719842	40720926	+	Germin-like protein	Os08g0189300	Germin-like protein 8-4, Disease resistance
TraesCS2D02G338100	41.7071	-0.833806	0.304168	-2.74127	0.00612023	0.086218	44	24	32	38	46	65	1.0789	0.58459	0.839813	1.22263	1.63466	1.59834	chr2D	431674102	431676952	+	Glycosyl hydrolase family 5 protein	Os04g0481200	Similar to H0510A06.2 protein	AT1G13130		down
TraesCS2D02G231100	220.295	-0.834044	0.13163	-6.33625	2.35e-10	2.54e-08	192	191	146	235	231	317	4.69484	4.63942	3.82099	7.53998	8.18598	7.7733	chr2D	202435996	202439554	+	Phosphoadenosine phosphosulfate reductase	Os07g0509800	Similar to adenosine 5'-phosphosulfate reductase 2	AT1G62180	APR2; 5'-adenylylsulfate reductase 2, chloroplastic	down
TraesCS7B02G341200	32.3663	-0.834295	0.329243	-2.53398	0.0112777	0.1345	24	31	23	37	27	53	0.782836	1.00446	0.802954	1.5836	1.27633	1.73365	chr7B	595788405	595798409	-	Glutathione synthetase	Os12g0263000	Similar to Glutathione synthase
TraesCS5D02G463100	49.6946	-0.834487	0.266244	-3.1343	0.00172266	0.0326922	46	33	40	57	48	72	1.94719	1.38764	1.81224	3.16599	2.94464	3.05641	chr5D	506290214	506292594	+	Lipid transfer protein	Os03g0804200	Bifunctional inhibitor/plant lipid transfer protein/seed storage domain containing protein	AT3G58550
TraesCS1D02G101700	29.8211	-0.83528	0.364452	-2.29188	0.0219126	0.211908	20	37	15	29	31	47	1.78489	3.28016	1.43277	3.39596	4.00943	4.20636	chr1D	89517748	89518338	+	Translocator protein-like protein	Os05g0151200	TspO/MBR-related protein family protein			up
TraesCS4B02G345400	68.8656	-0.835884	0.224574	-3.72209	0.000197579	0.00564953	60	58	47	80	70	94	1.00528	0.965326	0.842823	1.75876	1.6997	1.57939	chr4B	638985714	638988861	+	Receptor-like protein kinase, putative	Os03g0124200	Similar to Protein kinase domain containing protein, expressed
TraesCS3B02G545400	109.361	-0.836089	0.178925	-4.67284	2.97e-06	0.000147548	83	98	81	124	109	156	3.62995	4.25755	3.7915	7.11585	6.90857	6.84185	chr3B	782478633	782485909	-	Non-specific serine/threonine protein kinase	Os03g0289100	Serine/threonine protein kinase, Carbohydrate metabolism
TraesCS7A02G253700	18.1279	-0.836336	0.492569	-1.69791	0.0895251	0.483059	15	16	12	12	33	16	0.545247	0.577741	0.46686	0.572356	1.73842	0.583242	chr7A	239544563	239546013	+	Ring finger protein, putative
TraesCS7A02G226900	48.016	-0.83736	0.28481	-2.94007	0.00328143	0.0542577	27	52	36	48	52	71	2.65191	5.07353	3.78444	6.18614	7.40181	6.99328	chr7A	197152271	197152942	+	Seed maturation protein LEA 4	Os06g0324400	Late embryogenesis abundant (LEA) group 1 family protein
TraesCS2D02G009100	34.5431	-0.837422	0.321984	-2.60082	0.00930015	0.11676	24	35	24	43	29	52	0.649151	0.940404	0.694784	1.52611	1.13677	1.41047	chr2D	5086662	5089638	-	Major Facilitator Superfamily protein, expressed					down
TraesCS1A02G141100	17.2214	-0.838106	0.454526	-1.84391	0.0651957	0.408388	16	9	16	22	16	23	0.660326	0.368971	0.706744	1.19136	0.956969	0.951905	chr1A	238999841	239002573	+	Late embryogenesis abundant (LEA) hydroxyproline-rich glycoprotein family					up
TraesCS6B02G321100	59.2517	-0.838571	0.242997	-3.45095	0.000558608	0.0132359	55	48	39	63	62	86	1.771	1.53535	1.34408	2.66182	2.89325	2.77703	chr6B	568257419	568259440	-	Homeobox-leucine zipper protein	Os02g0729700	Similar to HAHB-7 (Fragment)
TraesCS4A02G064800	76.4463	-0.839153	0.220771	-3.80101	0.000144108	0.00436328	63	61	59	67	85	122	1.30104	1.25138	1.30408	1.81554	2.54394	2.52659	chr4A	61615534	61618087	-	Serine/threonine-protein kinase	Os03g0221700	Serine/threonine protein kinase-related domain containing protein	AT3G17840	RLK902; Probable inactive receptor kinase RLK902
TraesCS6A02G132700	39.1096	-0.839205	0.320879	-2.61534	0.00891395	0.113245	39	36	19	33	48	58	1.26274	1.15788	0.658424	1.40199	2.25231	1.88323	chr6A	104531253	104533070	+	SNF1-related protein kinase regulatory subunit gamma-like PV42a	Os02g0158900	Similar to SNF4
TraesCS5A02G081600	38.6207	-0.840198	0.316522	-2.65447	0.0079434	0.104311	29	30	33	29	50	58	0.732549	0.752786	0.892188	0.961214	1.83041	1.46924	chr5A	105415268	105417355	-	Lectin receptor kinase	Os12g0574700	Similar to lectin-like receptor kinase 7	AT2G28930	APK1B; At2g28930
TraesCS5D02G413000	52.1841	-0.840674	0.269163	-3.12329	0.00178839	0.0336659	38	45	41	52	67	63	3.09777	3.64409	3.57728	5.56226	7.91552	5.1503	chr5D	476012642	476013288	+	Bifunctional protein HldE	Os03g0766800	Conserved hypothetical protein
TraesCS4A02G226400	79.0256	-0.841165	0.224794	-3.74195	0.000182601	0.00530861	52	69	68	100	62	123	0.818462	1.07884	1.14553	2.06528	1.41425	1.94145	chr4A	534545011	534555774	-	Non-lysosomal glucosylceramidase	Os11g0242100	Beta-glucosidase, GBA2 type domain containing protein	AT1G33700	Non-lysosomal glucosylceramidase
TraesCS4A02G373800	16.8657	-0.841245	0.468648	-1.79505	0.0726462	0.431754	12	10	18	13	21	26	0.522213	0.432293	0.838384	0.742323	1.32442	1.13466	chr4A	648894104	648897077	-	Enolase	Os06g0136600	Similar to Enolase 1 (EC 4.2.1.11) (2-phosphoglycerate dehydratase 1) (2-phospho- D-glycerate hydro-lyase 1)
TraesCS1D02G253900	47.7166	-0.841314	0.280911	-2.99494	0.00274495	0.0472204	31	37	46	50	42	81	0.551264	0.653599	0.875507	1.16668	1.0824	1.44448	chr1D	345715215	345719320	-	Pyrimidine-specific ribonucleoside hydrolase	Os05g0406100	Inosine/uridine-preferring nucleoside hydrolase domain containing protein			up
TraesCS6B02G161600	47.4651	-0.841347	0.275593	-3.05287	0.00226668	0.0406055	45	32	36	52	54	61	1.4862	1.04985	1.27254	2.25347	2.58463	2.02033	chr6B	166112159	166114033	+	Quinone oxidoreductase-like protein
TraesCS3D02G063300	23.8724	-0.84191	0.383649	-2.19448	0.0282008	0.247989	19	23	15	31	24	29	0.874457	1.05154	0.73889	1.8721	1.60079	1.33847	chr3D	27939449	27940594	-	F-box family protein
TraesCS3B02G150100	20.0297	-0.843015	0.496311	-1.69856	0.0894016	0.482793	12	19	17	6	25	43	0.495632	0.779549	0.751504	0.325172	1.49644	1.78104	chr3B	141285527	141286803	+	Alpha/beta-Hydrolases superfamily protein	Os01g0153800	Similar to gibberellin receptor GID1L2
TraesCS6A02G224400	37.0491	-0.843357	0.308833	-2.73079	0.00631832	0.0882544	31	24	33	44	38	49	1.36596	1.0505	1.5563	2.54396	2.4266	2.1652	chr6A	421463673	421464869	+	MYB	Os02g0624300	R2R3-type MYB transcription factor, Negative regulation of cold tolerance	AT3G23250	MYB15; Transcription factor MYB15
TraesCS2B02G121600	120.364	-0.8434	0.192158	-4.3891	1.14e-05	0.000488847	89	108	89	138	147	133	1.55901	1.87929	1.6686	3.17191	3.73177	2.33635	chr2B	88975755	88979009	+	extra-large G-like protein, putative (DUF3133)	Os07g0680600	Protein of unknown function DUF3133 domain containing protein			down
TraesCS4D02G189200	118.501	-0.843415	0.183888	-4.58658	4.51e-06	0.000213731	91	120	73	124	122	178	5.64666	7.39679	4.84816	10.0961	10.9711	11.0764	chr4D	328999574	329000718	-	Pathogenesis-related protein 1	Os03g0300400	Pathogen-related protein (JIOsPR10)
TraesCS5D02G360500	23.5503	-0.844227	0.415417	-2.03224	0.0421294	0.320034	11	26	19	18	32	33	0.538699	1.26485	0.995889	1.15667	2.27114	1.62067	chr5D	440167590	440168744	-	11S globulin seed storage protein 2	Os09g0552600	RmlC-like jelly roll fold domain containing protein
TraesCS4D02G296000	139.888	-0.844595	0.166848	-5.06205	4.15e-07	2.5e-05	98	126	109	143	160	192	5.55195	7.09091	6.60922	10.6301	13.1365	10.9081	chr4D	465618864	465619794	+	Jasmonate ZIM domain protein	Os03g0181100	Tify domain containing protein
TraesCS2A02G395500	26.9096	-0.844963	0.38685	-2.18421	0.0289465	0.252548	11	31	22	28	31	36	0.62858	1.75971	1.34553	2.09947	2.56725	2.06299	chr2A	648341211	648342133	+	RING-H2 zinc finger protein	Os04g0579200	Zinc finger, RING/FYVE/PHD-type domain containing protein			down
TraesCS4A02G238600	64.1789	-0.845225	0.232357	-3.63762	0.000275171	0.00742008	48	51	54	68	64	98	1.86565	1.96912	2.2464	3.46802	3.60503	3.81982	chr4A	547978725	547980380	-	Cysteine proteinase
TraesCS7A02G281000	20.477	-0.845393	0.419088	-2.01722	0.0436725	0.325943	11	22	16	23	18	33	0.899502	1.78708	1.40034	2.46786	2.13315	2.70614	chr7A	303101577	303102542	-	PLATZ transcription factor family protein	Os08g0560300	Protein of unknown function DUF597 family protein
TraesCS6A02G295800	37.6303	-0.845438	0.300565	-2.81283	0.00491074	0.0732798	32	32	26	42	36	57	2.22078	2.20606	1.93122	3.82462	3.62074	3.96696	chr6A	529485258	529487067	+	senescence-associated family protein, putative (DUF581)	Os02g0686700	Protein of unknown function DUF581 family protein
TraesCS3D02G366700	57.931	-0.847014	0.264952	-3.19686	0.00138933	0.027321	40	58	40	49	74	82	0.421864	0.607648	0.451519	0.678097	1.13105	0.867268	chr3D	480967652	480973478	+	Glucan endo-1,3-beta-glucosidase, putative	Os01g0860800	Glycoside hydrolase, family 17 protein	AT2G27500	Glucan endo-1,3-beta-glucosidase 14
TraesCS3D02G109100	22.6774	-0.847944	0.402297	-2.10776	0.035052	0.285903	13	26	15	26	25	29	0.481169	0.955959	0.594223	1.26273	1.34102	1.07641	chr3D	62328571	62330574	+	Myb-like transcription factor family protein	Os01g0192300	Similar to I-box binding factor (Fragment)	AT5G56840
TraesCS2B02G553600	112.343	-0.848019	0.183706	-4.61617	3.91e-06	0.000189544	85	89	93	106	129	165	3.65082	3.79728	4.27521	5.97393	8.02971	7.10693	chr2B	749027709	749029028	-	Early light-induced protein 2, chloroplastic	Os04g0639200	Similar to OSIGBa0138H21-OSIGBa0138E01.1 protein	AT2G21970	45902	down
TraesCS5B02G134200	21.8053	-0.848074	0.445777	-1.90246	0.057111	0.380973	24	12	16	38	12	28	1.51417	0.752066	1.08041	3.14579	1.09719	1.77153	chr5B	251343321	251344156	-	Calmodulin-like protein	Os12g0138050	Similar to EF hand family protein, expressed	AT2G41410	CML35; Probable calcium-binding protein CML35
TraesCS3D02G262900	20.1888	-0.848287	0.411592	-2.06099	0.0393038	0.307106	16	15	17	26	18	28	0.694565	0.646839	0.789852	1.48098	1.13241	1.21893	chr3D	364733885	364735282	+	DUF1639 family protein	Os01g0688600	Protein of unknown function DUF1639 family protein	AT3G18295
TraesCS5B02G408300	37.4732	-0.848487	0.31224	-2.71742	0.00657932	0.0909063	28	34	27	34	48	50	2.33305	2.81421	2.40787	3.7173	5.79624	4.17795	chr5B	584067473	584069217	+	Cold acclimation protein	Os03g0767800	Cold acclimation WCOR413 family protein	AT4G37220	Cold-regulated 413 plasma membrane protein 4
TraesCS3D02G225800	116.596	-0.848597	0.175485	-4.83572	1.33e-06	7.08e-05	84	98	95	136	119	159	2.32204	2.69109	2.81072	4.93302	4.76735	4.40773	chr3D	307567038	307570090	-	Cytochrome P450	Os01g0628700	Cytochrome P450
TraesCS2B02G582300	30.0627	-0.848844	0.362865	-2.33928	0.0193208	0.194498	26	24	21	33	42	28	1.06058	0.972509	0.916841	1.76631	2.4829	1.1454	chr2B	769949352	769950767	+	Response regulator	Os04g0673300	A-type response regulator, Cytokinin signaling			down
TraesCS3A02G381000	66.5734	-0.849485	0.228058	-3.72487	0.000195418	0.00560472	51	53	54	75	71	90	2.38468	2.46177	2.70245	4.60156	4.81125	4.22017	chr3A	631301807	631304074	+	Chlorophyll a-b binding protein, chloroplastic	Os01g0869800	22-kDa Photosystem II protein, Photoprotection
TraesCS6A02G252900	62.9962	-0.849567	0.235822	-3.60257	0.000315087	0.00830519	48	58	44	75	63	86	2.87366	3.44932	2.81936	5.89166	5.46605	5.1632	chr6A	467489264	467490330	-	Ganglioside-induced differentiation-associated protein 2	Os04g0561200	Similar to cellular retinaldehyde-binding/triple function, C-terminal
TraesCS2D02G296700	17.7288	-0.85013	0.448494	-1.89552	0.0580234	0.384154	17	9	16	22	17	24	0.676199	0.355615	0.681161	1.14824	0.979973	0.957336	chr2D	379107195	379108520	+	U-box domain containing protein	Os04g0418500	Similar to photoperiod responsive protein	AT2G35930	PUB23; E3 ubiquitin-protein ligase PUB23	down
TraesCS2B02G114900	28.1917	-0.850758	0.347407	-2.44888	0.0143301	0.158774	25	22	20	32	30	38	0.864082	0.755351	0.739858	1.45127	1.50271	1.31712	chr2B	78071257	78072894	+	Protein kinase	Os07g0686800	Similar to Serine/threonine protein kinase-like			down
TraesCS4D02G322700	124.788	-0.85076	0.166803	-5.10038	3.39e-07	2.12e-05	98	106	93	134	129	183	2.60791	2.8021	2.64882	4.67901	4.97502	4.88364	chr4D	484657637	484661134	-	Catalase	Os03g0131200	Catalase, Hydrogen peroxide-induced leaf cell death	AT1G20630	CAT1; Catalase
TraesCS7A02G198300	88.204	-0.851024	0.216748	-3.92633	8.63e-05	0.00284765	61	93	56	92	102	118	1.83744	2.78277	1.80541	3.63625	4.45269	3.56445	chr7A	159556796	159558546	-	Hexosyltransferase	Os06g0247000	Similar to Avr9/Cf-9 rapidly elicited protein 231
TraesCS3B02G560600	57.3813	-0.851141	0.250543	-3.39719	0.000680813	0.0155616	41	55	41	68	50	89	2.65336	3.53579	2.83988	5.77436	4.68944	5.77602	chr3B	794592319	794593438	-	PLATZ transcription factor
TraesCS5B02G262500	42.8191	-0.851448	0.286229	-2.9747	0.00293272	0.0496648	35	31	36	43	41	71	0.893094	0.785782	0.983185	1.43973	1.51618	1.81683	chr5B	447204374	447207334	-	Tonoplast dicarboxylate transporter	Os09g0484900	Sodium/sulphate symporter family protein
TraesCS1D02G177700	54.1724	-0.851475	0.259547	-3.28062	0.00103579	0.0216286	40	42	46	60	64	66	3.19174	3.32911	3.92852	6.28206	7.40095	5.28128	chr1D	252912359	252913019	+	Response to low sulfur protein, putative	Os10g0509401	Conserved hypothetical protein			up
TraesCS2D02G124800	30.8644	-0.851867	0.340943	-2.49856	0.0124698	0.14455	27	30	17	33	28	51	1.21301	1.33886	0.817436	1.94535	1.82305	2.29773	chr2D	73008820	73010085	-	Short-chain dehydrogenase/reductase					down
TraesCS6D02G249100	18.0265	-0.851938	0.446839	-1.90659	0.0565738	0.378906	20	14	9	18	21	25	1.81874	1.26468	0.875967	2.14782	2.76758	2.27986	chr6D	352360915	352361607	-	Transmembrane protein, putative	Os02g0695600	Conserved hypothetical protein
TraesCS2D02G101400	73.364	-0.852027	0.223172	-3.81781	0.000134643	0.00414545	68	53	53	81	83	95	2.68254	2.07695	2.23778	4.19282	4.74521	3.75828	chr2D	54486128	54488083	-	NAC domain protein	Os07g0683200	Similar to NAC domain transcription factor			down
TraesCS3B02G399600	40.8265	-0.852072	0.307317	-2.77262	0.00556079	0.0803932	37	37	23	40	53	50	1.31948	1.31073	0.877875	1.87173	2.73915	1.78813	chr3B	630868996	630870474	+	HXXXD-type acyl-transferase family protein	Os01g0854000	Similar to AER	AT5G01210	AT5g01210/F7J8_190
TraesCS4D02G068700	182.967	-0.85226	0.13847	-6.15482	7.52e-10	7.52e-08	147	145	143	206	180	269	5.546	5.43428	5.77433	10.1979	9.84179	10.1775	chr4D	44200785	44205826	-	Calcineurin B-like protein	Os03g0626800	Calcineurin B protein	AT4G26570	ATCBL3; calcineurin B-like 3
TraesCS3A02G395000	42.5891	-0.853333	0.300833	-2.83656	0.00456022	0.0692624	32	28	41	36	46	72	1.01005	0.877935	1.3851	1.491	2.10422	2.27904	chr3A	642208603	642212562	-	Basic helix-loop-helix (BHLH) DNA-binding superfamily	Os01g0900800	Helix-loop-helix DNA-binding domain containing protein	AT1G05805	BHLH128; Transcription factor bHLH128
TraesCS2D02G085500	40.6418	-0.853937	0.30031	-2.84352	0.00446178	0.068193	24	34	38	44	45	55	0.933514	1.31371	1.58197	2.24567	2.53666	2.14536	chr2D	37020758	37028300	-	Isoflavone reductase-like protein	Os12g0265100	Similar to cDNA, clone: J065219F05, full insert sequence			down
TraesCS5A02G456700	188.956	-0.854266	0.142194	-6.00774	1.88e-09	1.77e-07	145	143	160	192	202	282	39.2196	38.4222	46.3189	68.1427	79.1818	76.4911	chr5A	636648552	636648905	+	RAC-alpha serine/threonine-protein kinase	Os03g0806800	Conserved hypothetical protein
TraesCS2A02G188900	22.1788	-0.85452	0.410142	-2.08348	0.0372079	0.297024	21	19	13	33	15	32	0.559684	0.503024	0.370826	1.15404	0.579368	0.855265	chr2A	154847736	154849798	-	Polyol transporter	Os07g0582500	Similar to Proton myo-inositol cotransporter			down
TraesCS6A02G218200	31.9951	-0.85473	0.327612	-2.60897	0.00908154	0.11486	30	24	22	35	34	45	0.758536	0.602806	0.595362	1.1612	1.24587	1.14102	chr6A	403320210	403325300	-	Protein kinase, putative	Os02g0608500	Similar to Ankyrin-kinase protein (Fragment)	AT3G59830	Integrin-linked protein kinase family
TraesCS3D02G366500	15.7744	-0.854774	0.498771	-1.71376	0.0865727	0.474137	6	11	20	17	17	22	0.343606	0.625769	1.22587	1.27744	1.41091	1.26345	chr3D	480842368	480843288	+	Acidic endochitinase	Os01g0860500	Similar to Hevamine A precursor [Includes: Chitinase (EC 3.2.1.14); Lysozyme (EC 3.2.1.17)]
TraesCS7B02G189500	23.898	-0.855919	0.37947	-2.25556	0.024098	0.22441	18	21	18	24	22	41	0.928947	1.07659	0.994248	1.62522	1.64543	2.12192	chr7B	324388157	324389846	+	Rubredoxin family protein	Os08g0162600	Rubredoxin-type Fe(Cys)4 protein family protein
TraesCS4B02G216900	52.7185	-0.856159	0.260233	-3.28997	0.00100198	0.0211165	49	40	36	54	61	72	1.1689	0.947877	0.919151	1.69028	2.10887	1.72242	chr4B	457049370	457052911	-	Phosphatidylinositol-4-phosphate 5-kinase family protein	Os03g0262000	Similar to AtPIP5K1
TraesCS7D02G196100	105.652	-0.85616	0.185701	-4.61042	4.02e-06	0.000193214	89	91	71	106	118	153	3.71669	3.77502	3.17342	5.80838	7.14147	6.40744	chr7D	152218521	152220249	+	Amino acid permease	Os06g0228600	Similar to Amino acid carrier
TraesCS3D02G393900	123.358	-0.856901	0.169029	-5.06954	3.99e-07	2.43e-05	94	99	99	137	131	171	3.53126	3.69444	3.98053	6.75314	7.13203	6.44207	chr3D	508612818	508614793	+	Gibberellin 20-oxidase	Os01g0883800	20ox2; GA 20-oxidase2, GA metabolism
TraesCS3A02G069200	24.5209	-0.858454	0.391533	-2.19254	0.0283403	0.24872	24	15	19	37	20	30	0.69859	0.433725	0.591927	1.41318	0.843685	0.875709	chr3A	41368832	41372790	+	Disease resistance protein (NBS-LRR class) family					down
TraesCS2D02G166600	587.474	-0.859106	0.0911349	-9.42675	4.23e-21	1.46e-18	487	459	448	714	518	885	12.3432	11.5564	12.1529	23.7454	19.0268	22.4941	chr2D	110664878	110669898	-	4-alpha-glucanotransferase	Os07g0627000	Plastidial disproportionating enzyme1, alpha-1,4-D-glucanotransferase, Storage starch synthesis in rice endosperm			down
TraesCS2D02G227800	28.6631	-0.859129	0.352742	-2.43558	0.0148681	0.162934	23	27	18	26	35	41	1.592	1.85648	1.33349	2.36141	3.51093	2.84594	chr2D	196436190	196437047	-	Heat-shock protein, putative	Os07g0517100	Heat shock protein Hsp20 domain containing protein	AT4G21870	HSP15.4; 15.4 kDa class V heat shock protein	down
TraesCS2B02G205900	28.6105	-0.859144	0.41551	-2.06769	0.0386693	0.304208	18	10	39	28	27	49	0.857619	0.473296	1.9888	1.7505	1.86434	2.34123	chr2B	184876952	184878058	+	IgA FC receptor	Os07g0599900	Conserved hypothetical protein			down
TraesCS3A02G153600	48.4602	-0.859809	0.270092	-3.1834	0.00145558	0.0284052	47	34	34	51	50	73	0.875644	0.629245	0.677973	1.24676	1.35002	1.36389	chr3A	144164850	144169279	-	Glyoxylate reductase isoform 1	Os01g0228800	Similar to cDNA clone:J013042E14, full insert sequence	AT3G24630	unknown protein; Has 5348 Blast hits to 3182 proteins in 353 species: Archae - 0; Bacteria - 481; Metazoa - 1959; Fungi - 405; Plants - 180; Viruses - 10; Other Eukaryotes - 2313 (source: NCBI BLink).	down
TraesCS7D02G066400	6320.32	-0.860675	0.0467204	-18.4218	8.78e-76	1.66e-72	4833	5229	4898	6801	6797	8938	174.476	187.521	189.253	322.163	355.612	323.584	chr7D	37233778	37235238	-	Peroxidase
TraesCS4D02G303600	21.246	-0.860958	0.420933	-2.04536	0.0408196	0.314288	20	15	15	18	31	25	2.08061	1.55012	1.67015	2.45707	4.67372	2.60813	chr4D	472159153	472159659	+	UPF0503 protein, chloroplastic	Os03g0189100	Uncharacterised protein family UPF0503 domain containing protein	AT5G65300	Putative uncharacterized protein
TraesCS4A02G116100	64.392	-0.861458	0.23976	-3.593	0.000326895	0.00852412	47	56	49	62	79	87	1.3524	1.60069	1.50906	2.34089	3.29438	2.51046	chr4A	140980557	140983918	-	Xyloglucan 6-xylosyltransferase 1	Os03g0300000	Similar to Xyloglucan 6-xylosyltransferase (EC 2.4.2.39) (AtXT1)	AT3G62720	XXT1
TraesCS2B02G603600	175.171	-0.86148	0.146736	-5.87094	4.33e-09	3.76e-07	148	125	141	182	190	254	5.72291	4.8015	5.8355	9.23442	10.6475	9.84954	chr2B	785608675	785610038	+	CCR4-NOT transcription complex family protein	Os04g0684900	Component of the CCR4-NOTcomplex, Deadenylase, Component of the plant P-body, Deadenylation (poly(A) tail shortening), Development and stress response			down
TraesCS2B02G201000	526.385	-0.861902	0.0879509	-9.79981	1.13e-22	4.4e-20	398	430	417	557	555	773	38.0289	40.8141	42.6452	69.8343	76.8533	74.0691	chr2B	180436517	180437318	-	B12D protein	Os07g0604600	Similar to B12D protein	AT3G29970	B12D protein	down
TraesCS3B02G493500	50.2651	-0.862143	0.275261	-3.13209	0.00173564	0.0329019	43	30	46	53	45	85	5.26212	3.64691	6.02495	8.51042	7.98076	10.4313	chr3B	738992341	738992859	-	Defensin
TraesCS4D02G238800	43.3823	-0.862552	0.310575	-2.77727	0.00548175	0.0795702	30	50	23	40	54	60	1.092	1.80793	0.896051	1.91049	2.84862	2.19018	chr4D	400926955	400928403	-	Allene oxide synthase	Os03g0225900	Allene oxide synthase (CYP74A2), Biosynthesis of jasmonic acid (JA)	AT5G42650	CYP74A; Allene oxide synthase, chloroplastic
TraesCS2A02G227600	20.8734	-0.862585	0.439394	-1.96312	0.0496319	0.350324	17	22	11	30	11	36	1.82244	2.34282	1.26212	4.21996	1.70898	3.8702	chr2A	240762340	240765145	+	C2 calcium/lipid-binding plant phosphoribosyltransferase family protein					down
TraesCS1B02G254100	29.1019	-0.862712	0.344663	-2.50306	0.0123124	0.14339	20	27	22	29	30	46	0.587999	0.788537	0.692267	1.11874	1.27823	1.35623	chr1B	448293669	448300763	+	Protein RETICULATA, chloroplastic	Os05g0388600	Protein of unknown function DUF3411 domain containing protein	AT5G12470	RER4; Protein RETICULATA-RELATED 4, chloroplastic	up
TraesCS7D02G461800	17.8794	-0.863896	0.4445	-1.94352	0.0519531	0.35989	11	15	16	24	18	21	0.445264	0.603153	0.693184	1.27473	1.05593	0.852455	chr7D	577777191	577779346	+	Long-chain fatty acyl CoA ligase
TraesCS7A02G257200	79.0031	-0.864789	0.221458	-3.90498	9.42e-05	0.00304706	72	53	62	72	84	130	1.89215	1.3836	1.74388	2.48278	3.19919	3.42604	chr7A	246599963	246603431	-	RPM1-interacting protein 4	Os08g0526400	Defence response, Rin4 domain containing protein	AT3G25070	RIN4; RPM1 interacting protein 4
TraesCS6A02G375700	22.6113	-0.864851	0.406849	-2.12573	0.0335259	0.277846	17	16	20	34	22	23	0.629663	0.588696	0.792854	1.65242	1.18092	0.854308	chr6A	597892592	597894147	+	Translation elongation factor EF1A/initiation factor IF2gamma family protein
TraesCS5A02G180600	75.4908	-0.865145	0.226652	-3.81707	0.000135047	0.00415289	71	67	41	88	79	102	3.31985	3.11205	2.05186	5.39916	5.35336	4.78286	chr5A	379343370	379344497	+	Homeodomain-like protein with RING/FYVE/PHD-type zinc finger domain-containing protein	Os09g0309500	Conserved hypothetical protein
TraesCS3A02G443700	15.2687	-0.865985	0.475463	-1.82135	0.0685535	0.419454	13	9	14	18	14	23	0.664405	0.456924	0.765811	1.20711	1.03695	1.17881	chr3A	685119592	685121117	+	NAD(P)H dehydrogenase 18	Os01g0929100	Conserved hypothetical protein
TraesCS4D02G173700	36.9221	-0.866386	0.317705	-2.72702	0.00639093	0.0889231	32	31	24	34	49	47	1.65146	1.58925	1.32566	2.3024	3.66483	2.43245	chr4D	301534582	301536101	+	Ribosomal protein	Os03g0332500	Similar to QM protein	AT1G14320	RPL10A; 60S ribosomal protein L10-1
TraesCS3B02G402200	43.8158	-0.8666	0.285512	-3.03525	0.00240335	0.0425174	31	43	30	50	39	70	1.1926	1.64328	1.23526	2.52397	2.17438	2.70058	chr3B	636763599	636768450	-	Amino acid transporter, putative	Os01g0857400	Amino acid transporter, transmembrane domain containing protein	AT5G01240	LAX1; Auxin transporter-like protein 1
TraesCS7D02G462700	76.0903	-0.868656	0.223896	-3.87973	0.000104574	0.0033446	69	52	58	75	92	103	2.18446	1.63534	1.96529	3.11558	4.22106	3.27008	chr7D	578064577	578066242	+	Aspartic proteinase nepenthesin-1
TraesCS3A02G256300	45.1532	-0.868804	0.278586	-3.11862	0.00181698	0.034066	41	38	28	47	46	70	1.25799	1.15821	0.919507	1.89223	2.04546	2.15387	chr3A	478241819	478243537	-	Protein kinase-like	Os01g0699100	Serine/threonine protein kinase domain containing protein			down
TraesCS7B02G288600	19.728	-0.869062	0.442478	-1.96408	0.0495211	0.350066	13	16	17	18	30	20	0.724806	0.886155	1.01445	1.31684	2.42404	1.11824	chr7B	524515734	524516679	+	Transmembrane protein, putative	Os06g0715200	Conserved hypothetical protein
TraesCS4B02G339700	117.631	-0.86961	0.175375	-4.95856	7.1e-07	4.02e-05	89	97	91	120	133	167	1.95022	2.11143	2.13422	3.45031	4.22361	3.66975	chr4B	633141892	633150012	+	Sugar transporter protein	Os03g0128932	Similar to Major facilitator superfamily protein, expressed
TraesCS7D02G189000	23.3477	-0.870714	0.38363	-2.26967	0.0232278	0.219347	19	17	19	22	26	36	0.683114	0.607155	0.731133	1.03787	1.35473	1.29798	chr7D	141560803	141562803	+	Amino acid permease	Os06g0228600	Similar to Amino acid carrier
TraesCS2D02G525900	55.7962	-0.871237	0.250488	-3.47815	0.000504879	0.0122329	42	48	42	59	52	92	1.71192	1.94351	1.83226	3.15551	3.07169	3.76054	chr2D	614643668	614645049	-	Early light-induced protein 2, chloroplastic	Os04g0639200	Similar to OSIGBa0138H21-OSIGBa0138E01.1 protein	AT2G21970	45902	down
TraesCS2A02G177500	21.7177	-0.87177	0.414442	-2.10348	0.0354239	0.287652	23	15	13	22	29	25	0.928868	0.601768	0.561918	1.16582	1.69732	1.0125	chr2A	136928480	136931647	+	Dihydroflavonol-4-reductase	Os07g0601100	Similar to NADPH HC toxin reductase (Fragment)			up
TraesCS2D02G396700	37.6794	-0.872314	0.335074	-2.60334	0.00923193	0.11614	38	18	33	43	28	68	0.692077	0.325653	0.643263	1.0276	0.739041	1.24196	chr2D	507828166	507835364	-	SPX domain-containing family protein	Os04g0573000	SPX-MFS protein, Phosphate transporter, Pi homeostasis	AT1G63010	Major Facilitator Superfamily with SPX (SYG1/Pho81/XPR1) domain-containing protein	down
TraesCS4A02G017000	27.6559	-0.873949	0.367617	-2.37734	0.017438	0.181842	21	28	16	36	31	30	2.97746	3.94363	2.42801	6.69749	6.36983	4.26555	chr4A	11600220	11600591	+	SAUR-like auxin-responsive family protein	Os03g0170100	Conserved hypothetical protein
TraesCS4B02G000800	13.926	-0.875837	0.513129	-1.70685	0.087849	0.477453	12	9	12	17	8	27	0.457976	0.341205	0.49017	0.851321	0.442477	1.03336	chr4B	606792	608698	-	Hydroxyproline-rich glycoprotein family protein
TraesCS4B02G107300	13.2671	-0.877622	0.514296	-1.70645	0.0879238	0.477646	10	10	11	11	18	18	0.463476	0.460404	0.545662	0.668964	1.20904	0.836617	chr4B	117057323	117058549	-	Chaperone protein dnaJ	Os11g0216100	Similar to Heat shock protein binding protein
TraesCS1B02G285900	41.6824	-0.87773	0.300356	-2.9223	0.00347454	0.0568439	28	42	28	38	51	60	0.85316	1.27126	0.913133	1.51928	2.25207	1.83337	chr1B	497273207	497275440	+	Zinc finger protein	Os05g0444200	Similar to T6J4.5 protein (WIP6 protein)			up
TraesCS4D02G015400	28.5299	-0.878369	0.345004	-2.54597	0.0108975	0.131049	23	24	20	33	30	39	0.678469	0.703274	0.631445	1.27732	1.28252	1.1537	chr4D	6896320	6899884	+	Tubulin beta chain	Os03g0661300	Beta-tubulin , Microtubules formation	AT5G44340	TUBB4; Tubulin beta-4 chain
TraesCS1D02G428800	37.0003	-0.878728	0.315724	-2.78321	0.00538232	0.0784613	35	30	22	34	46	52	0.888794	0.756773	0.597942	1.13291	1.6929	1.32423	chr1D	480882041	480885573	+	Solanesyl diphosphate synthase family protein	Os05g0582300	Similar to prenyl transferase			up
TraesCS1A02G281000	75.7486	-0.879665	0.236584	-3.71819	0.000200659	0.00571996	48	82	49	85	66	126	2.16384	3.67205	2.3642	5.02789	4.31188	5.69615	chr1A	478625937	478628984	-	Outer membrane protein assembly factor BamA	Os05g0454500	Conserved hypothetical protein	AT5G02020	SIS; AT5g02020/T7H20_70	up
TraesCS1D02G259000	174.77	-0.879771	0.144705	-6.07974	1.2e-09	1.17e-07	133	134	143	183	183	264	2.49729	2.49939	2.87381	4.50871	4.97976	4.97106	chr1D	351439390	351443135	-	Transcription elongation factor-related family protein	Os05g0414100	Hypothetical conserved gene			up
TraesCS5A02G148200	22.6294	-0.881045	0.400457	-2.2001	0.0278001	0.245564	15	23	15	31	23	26	0.611401	0.931268	0.65438	1.65798	1.35863	1.06276	chr5A	325992423	325995495	+	Dual specificity protein phosphatase, putative	Os11g0113100	Protein-tyrosine phosphatase, dual specificity domain containing protein
TraesCS2A02G226800	16.6534	-0.881845	0.458389	-1.92379	0.0543809	0.36977	11	14	14	14	20	26	0.789359	0.997979	1.07526	1.31824	2.07994	1.87104	chr2A	236827327	236834045	-	Peptidylprolyl isomerase	Os07g0490400	Peptidyl-prolyl cis-trans isomerase, FKBP-type domain containing protein			down
TraesCS4D02G266000	57.4202	-0.8828	0.250931	-3.5181	0.000434655	0.0107875	44	46	44	69	65	69	0.946459	0.98292	1.01299	1.94752	2.02629	1.48842	chr4D	435984393	435988082	-	Pumilio-like protein	Os03g0191700	Armadillo-like helical domain containing protein
TraesCS3D02G534800	27.3202	-0.883072	0.357943	-2.46708	0.0136222	0.153724	22	25	17	33	30	34	0.802461	0.905842	0.663672	1.57942	1.58585	1.24368	chr3D	609363822	609365267	+	Glycosyltransferase
TraesCS5D02G107900	74.4631	-0.883569	0.236915	-3.72947	0.000191881	0.00553077	49	52	72	81	90	92	1.9144	2.01814	3.01073	4.15244	5.09586	3.60455	chr5D	121173083	121174432	-	COBRA-like protein	Os03g0416200	BRITTLE CULM1
TraesCS2B02G184900	117.495	-0.884011	0.174951	-5.0529	4.35e-07	2.6e-05	102	90	84	121	120	185	2.56794	2.25081	2.26344	3.99718	4.3783	4.67072	chr2B	159891275	159896316	-	4-alpha-glucanotransferase	Os07g0627000	Plastidial disproportionating enzyme1, alpha-1,4-D-glucanotransferase, Storage starch synthesis in rice endosperm			down
TraesCS6B02G334000	65.6697	-0.884169	0.239781	-3.68741	0.000226548	0.00632023	56	55	44	65	59	118	1.66684	1.62622	1.40172	2.53865	2.54505	3.52221	chr6B	586000314	586002216	-	Glutaredoxin-like	Os02g0748800	Thioredoxin fold domain containing protein
TraesCS3A02G307100	15.3655	-0.884378	0.485429	-1.82185	0.0684782	0.419044	14	12	10	11	21	23	0.734736	0.625599	0.561703	0.757494	1.59721	1.21048	chr3A	545281348	545282353	+	Alpha/beta-Hydrolases superfamily protein	Os01g0153800	Similar to gibberellin receptor GID1L2			down
TraesCS6A02G250600	16.0912	-0.886866	0.471801	-1.87975	0.0601428	0.391472	11	15	12	14	14	32	0.568803	0.770499	0.664132	0.949905	1.04915	1.65938	chr6A	464689945	464690964	-	Acetylglutamate kinase-like protein	Os02g0657600	N-acetyl glutamate kinase 2
TraesCS2A02G387800	19.4951	-0.886901	0.423433	-2.09455	0.0362111	0.291933	18	15	13	21	16	35	0.97074	0.803588	0.750374	1.48605	1.25052	1.89289	chr2A	633490192	633491728	+	NAD(P)H-quinone oxidoreductase subunit M	Os04g0539000	ndhM; Protein of unknown function DUF2485 domain containing protein			down
TraesCS7D02G008800	84.2434	-0.887306	0.204391	-4.34123	1.42e-05	0.000596014	68	69	60	88	95	119	1.4352	1.44665	1.35537	2.43707	2.9058	2.5187	chr7D	4267640	4270860	-	Beta-fructofuranosidase 1
TraesCS6D02G220500	16.2401	-0.887958	0.459709	-1.93157	0.0534129	0.365936	13	15	10	17	19	22	0.625608	0.71707	0.515066	1.07347	1.32511	1.06172	chr6D	310882107	310886591	+	Thylakoid lumenal protein, chloroplastic	Os02g0643500	Pentapeptide repeat containing protein
TraesCS2B02G476700	13.3937	-0.888229	0.526844	-1.68594	0.0918071	0.488864	8	7	16	18	12	18	0.410456	0.356768	0.878618	1.2118	0.892271	0.926138	chr2B	673707789	673708916	+	senescence-associated family protein (DUF581)	Os04g0586000	Protein of unknown function DUF581 family protein			down
TraesCS2D02G481700	18.8746	-0.889173	0.437599	-2.03194	0.0421599	0.320219	12	12	20	19	18	32	0.465727	0.462639	0.830775	0.967579	1.01242	1.24545	chr2D	584539292	584541224	+	Anthocyanidin reductase	Os04g0631000	Similar to H0105C05.4 protein			down
TraesCS3D02G283700	46.2202	-0.88918	0.284789	-3.12225	0.00179477	0.0337364	45	27	36	45	51	71	6.53846	3.89707	5.59847	8.57943	10.7392	10.3454	chr3D	392054440	392054802	+	senescence regulator (Protein of unknown function, DUF584)	Os01g0727500	Protein of unknown function DUF584 family protein	AT4G18980	AtS40-3
TraesCS4A02G062600	22.7146	-0.889795	0.390727	-2.27728	0.0227694	0.216781	18	16	19	21	26	35	0.737672	0.651362	0.83339	1.12926	1.5442	1.43842	chr4A	59268841	59270127	+	protein kinase family protein	Os03g0225100	Serine/threonine protein kinase domain containing protein
TraesCS3A02G302000	20.3475	-0.890011	0.430009	-2.06975	0.0384758	0.303466	12	13	22	20	26	26	0.377639	0.406397	0.741006	0.825864	1.18579	0.820533	chr3A	535223999	535227936	-	Sporulation protein RMD1	Os01g0764300	Protein of unknown function DUF155 domain containing protein			down
TraesCS2A02G570300	23.7245	-0.890271	0.400987	-2.2202	0.0264055	0.237724	13	23	19	25	32	26	0.527436	0.926969	0.825056	1.33091	1.88155	1.05786	chr2A	767942166	767944738	+	RNA-binding region RNP-1	Os04g0689700	RNA recognition motif, RNP-1 domain containing protein			down
TraesCS3B02G601800	31.9414	-0.890549	0.331692	-2.68487	0.00725584	0.0976148	22	30	23	33	30	54	4.89603	6.63214	5.47839	9.63647	9.67568	12.0515	chr3B	822094677	822095011	+	Metallothionein	Os05g0111300	Similar to Metallothionein
TraesCS5A02G114700	15.4973	-0.891636	0.49274	-1.80955	0.0703662	0.424798	10	16	10	23	17	14	0.423643	0.673336	0.453423	1.27853	1.04373	0.594778	chr5A	229763694	229772647	-	NAD-dependent protein deacylase	Os12g0179800	NAD-dependent histone deacetylase, silent information regulator Sir2 domain containing protein
TraesCS4B02G112500	23.7691	-0.891823	0.402443	-2.21603	0.0266898	0.23923	18	15	22	19	34	31	0.534864	0.442766	0.699677	0.740812	1.46416	0.923762	chr4B	126507021	126508795	-	Plant/F1M20-13 protein	Os11g0163800	Protein of unknown function DUF793 family protein	AT1G43630	Plant/protein (DUF793)
TraesCS5B02G556900	88.9836	-0.891879	0.20626	-4.32405	1.53e-05	0.000638093	70	80	59	105	75	146	5.1637	5.86226	4.65821	10.1633	8.01796	10.8005	chr5B	705078399	705079113	-	Invertase inhibitor			AT5G46940	Plant invertase/pectin methylesterase inhibitor superfamily protein
TraesCS3D02G022000	26.1473	-0.892403	0.367162	-2.43054	0.0150763	0.164328	18	23	20	36	23	35	0.739396	0.93852	0.879302	1.94039	1.36921	1.44178	chr3D	7171959	7173620	+	PAP fibrillin domain containing protein,expressed	Os01g0120500	Similar to PAP fibrillin domain containing protein,expressed
TraesCS3A02G342600	27.9319	-0.892525	0.371353	-2.40344	0.0162415	0.173405	29	20	16	30	37	31	0.869564	0.595724	0.513484	1.18034	1.60785	0.932164	chr3A	589547889	589549725	+	Extra-large G-like protein, putative (DUF3133)	Os01g0819700	Hypothetical conserved gene
TraesCS4A02G045800	250.461	-0.892988	0.1427	-6.2578	3.9e-10	4.07e-08	164	213	207	230	281	397	4.0496	5.22467	5.47069	7.45211	10.0557	9.83073	chr4A	37783778	37788356	-	Endo-1,4-beta-xylanase	Os03g0201901	Glycoside hydrolase, family 10 domain containing protein
TraesCS3B02G127400	28.3386	-0.892993	0.352376	-2.53421	0.0112702	0.134487	19	27	20	31	33	37	0.510248	0.720283	0.574859	1.09238	1.28434	0.996453	chr3B	106119250	106121883	+	Auxin-responsive protein	Os01g0190300	Similar to Auxin-responsive protein IAA26 (Indoleacetic acid-induced protein 26) (Phytochrome-associated protein 1)	AT4G29080	IAA27; Auxin-responsive protein IAA27
TraesCS3D02G158600	32.3848	-0.893139	0.390394	-2.28779	0.0221497	0.213112	14	30	31	20	49	46	0.93116	1.98212	2.20679	1.74546	4.72315	3.06818	chr3D	127329027	127329819	-	Late embryogenesis abundant protein Lea14	Os01g0225600	Similar to Dehydrin	AT2G46140	Desiccation-related protein At2g46140
TraesCS1D02G194600	20.1892	-0.8933	0.413109	-2.16238	0.0305886	0.262205	14	15	18	20	22	31	1.59829	1.7011	2.1994	2.99599	3.6399	3.54908	chr1D	271837356	271837817	-	Histone H2B	Os01g0152700	Similar to Histone H2B (CaH2B)			up
TraesCS7D02G033200	1397.03	-0.893391	0.0595593	-15	7.34e-51	8.34e-48	1102	1104	1053	1494	1499	2042	128.308	127.688	131.221	228.247	252.937	238.426	chr7D	17209798	17210250	+	Gliadin-like avenin
TraesCS2D02G377600	166.826	-0.894154	0.145881	-6.12934	8.82e-10	8.71e-08	126	135	128	179	177	246	2.58889	2.75543	2.81486	4.82591	5.27055	5.06881	chr2D	481988232	481990914	+	Phenylalanine ammonia-lyase	Os04g0518400	Similar to Phenylalanine ammonia-lyase (Fragment)	AT2G37040	PAL1; Phenylalanine ammonia-lyase 1	down
TraesCS1A02G414000	26.2244	-0.894719	0.368298	-2.42933	0.0151266	0.164736	25	16	20	26	31	37	1.91377	1.21669	1.63864	2.6116	3.43915	2.8404	chr1A	573636921	573637609	-	histone deacetylase-like protein	Os05g0575000	Similar to predicted protein			up
TraesCS1B02G144500	21.6519	-0.896817	0.407349	-2.20159	0.027694	0.244977	16	16	18	27	26	23	0.480306	0.477122	0.578327	1.06352	1.13112	0.692393	chr1B	196461659	196465195	-	Zinc transporter	Os05g0198400	Similar to Zinc transporter 4, chloroplast precursor (ZRT/IRT-like protein 4)			up
TraesCS7B02G283000	43.2159	-0.897344	0.292073	-3.07233	0.00212394	0.0385895	34	30	36	56	47	50	1.17131	1.02666	1.3274	2.53143	2.34656	1.72739	chr7B	517310434	517312145	+	Fructose-bisphosphate aldolase	Os06g0608700	Fructose-1,6-bisphosphate aldolase (EC:4.1.2.13), Chlorophyll biosynthesis, Chloroplast development, Sugar metabolism	AT4G26530	FBA5; Fructose-bisphosphate aldolase
TraesCS5B02G083300	22.4596	-0.897447	0.404667	-2.21774	0.0265723	0.238679	22	11	19	25	26	29	1.08141	0.537123	0.999602	1.61247	1.85218	1.42954	chr5B	105529041	105530236	-	wiskott-aldrich syndrome family protein, putative (DUF1118)	Os12g0575000	Protein of unknown function DUF1118 family protein	AT5G08050	Putative uncharacterized protein F13G24.250
TraesCS5B02G245800	26.5642	-0.897929	0.38796	-2.31449	0.020641	0.203094	12	32	18	26	30	40	0.448563	1.18824	0.720143	1.27526	1.62519	1.49944	chr5B	426993279	426995057	-	Ring finger protein, putative	Os09g0468300	Hypothetical conserved gene	AT4G40070	ATL32; RING-H2 finger protein ATL32
TraesCS7D02G108900	95.3602	-0.898464	0.195733	-4.59026	4.43e-06	0.000211059	77	82	63	100	110	132	2.62524	2.77718	2.29892	4.47365	5.43515	4.51315	chr7D	65599420	65601414	-	GDSL esterase/lipase	Os06g0156600	Lipase, GDSL domain containing protein
TraesCS5B02G137700	16.5412	-0.898545	0.509194	-1.76464	0.0776238	0.447563	16	7	15	27	18	12	0.766482	0.333113	0.76909	1.69718	1.24967	0.576488	chr5B	259545879	259557717	-	Dual specificity protein phosphatase, putative	Os12g0133700	Similar to Dual specificity protein phosphatase 19 (EC 3.1.3.48) (EC 3.1.3.16) (Stress-activated protein kinase pathway-regulating phosphatase 1) (Protein phosphatase SKRP1). Splice isoform 2
TraesCS2D02G177100	42.9053	-0.898706	0.290079	-3.09815	0.00194734	0.0359691	31	42	27	54	43	57	1.31329	1.76751	1.22424	3.00177	2.64002	2.4216	chr2D	120565047	120566391	+	SPX domain-containing protein	Os03g0406100	SPX5; SPX domain-containing protein, Negative regulation of phosphate signaling, Pi homeostasis			down
TraesCS6B02G388900	29.9641	-0.898824	0.345152	-2.60414	0.00921059	0.116004	29	25	16	32	33	43	0.823674	0.705357	0.486386	1.19259	1.35835	1.22477	chr6B	664062456	664064312	-	NBS-LRR disease resistance protein, putative
TraesCS1A02G200000	36.974	-0.898845	0.306212	-2.93537	0.00333152	0.054926	25	30	31	44	35	55	1.34687	1.60553	1.78752	3.11044	2.73271	2.97151	chr1A	359689254	359690781	+	Protein curvature thylakoid chloroplastic-like	Os10g0536500	Peptidase S10, serine carboxypeptidase, active site domain containing protein			up
TraesCS3B02G164700	12.9507	-0.899711	0.519583	-1.7316	0.0833443	0.465433	8	12	10	18	13	15	0.424495	0.632522	0.567919	1.25325	0.999691	0.798181	chr3B	162622876	162623869	+	Ring finger protein, putative	Os01g0213400	Zinc finger, RING/FYVE/PHD-type domain containing protein
TraesCS7A02G028500	253.805	-0.899822	0.128849	-6.98356	2.88e-12	4.3e-10	183	204	204	310	223	392	11.3822	12.6042	13.5802	25.2999	20.101	24.4504	chr7A	11439573	11440420	+	Invertase inhibitor
TraesCS1D02G444200	12.9052	-0.900648	0.516344	-1.74428	0.0811103	0.458367	11	8	11	12	14	21	0.996871	0.720191	1.06695	1.42696	1.83871	1.9085	chr1D	487614714	487624759	+	Calcium-binding family protein					up
TraesCS5D02G513700	277.606	-0.900737	0.117932	-7.63777	2.21e-14	4.25e-12	205	214	225	320	293	385	10.5179	10.9069	12.3556	21.5432	21.7863	19.8091	chr5D	537675825	537678623	-	Deaminase-related family protein	Os03g0833900	Similar to Cytidine/deoxycytidylate deaminase family protein
TraesCS5A02G095200	66.2961	-0.90085	0.231174	-3.89685	9.75e-05	0.00313875	56	44	54	73	68	99	1.96516	1.53382	2.02819	3.36137	3.45827	3.48396	chr5A	132594877	132596482	-	COBRA-like protein	Os03g0416200	BRITTLE CULM1
TraesCS6A02G336600	23.4788	-0.900856	0.389196	-2.31466	0.0206315	0.203093	24	18	13	27	21	38	0.703638	0.52423	0.40793	1.03869	0.892271	1.11725	chr6A	570381575	570384332	-	Kinase family protein	Os02g0777800	Protein kinase, catalytic domain domain containing protein	AT2G05940	RIPK; Serine/threonine-protein kinase RIPK
TraesCS1D02G017700	28.4577	-0.901327	0.358228	-2.51607	0.0118672	0.139654	23	24	19	41	28	32	0.567932	0.588696	0.502141	1.32842	1.00199	0.792401	chr1D	7874518	7876881	-	Receptor-like kinase	Os01g0116800	Similar to Receptor-like kinase			up
TraesCS7D02G197300	30.5214	-0.90154	0.344913	-2.61382	0.00895367	0.113523	17	29	25	38	27	46	0.515311	0.873232	0.81108	1.51143	1.18611	1.39832	chr7D	153772599	153774338	-	Metalloendoproteinase 1	Os06g0239100	Peptidase M10A and M12B, matrixin and adamalysin family protein	AT1G59970	5MMP; Metalloendoproteinase 5-MMP
TraesCS3A02G451500	29.2682	-0.901968	0.352923	-2.5557	0.0105973	0.128559	16	25	27	34	26	47	1.53715	2.38588	2.77629	4.28607	3.62001	4.52816	chr3A	689579125	689579785	+	Defensin-like protein 1
TraesCS5B02G064100	57.7723	-0.90207	0.247422	-3.64587	0.000266485	0.00722536	40	51	43	67	63	77	0.957233	1.21238	1.10136	2.10385	2.18493	1.84789	chr5B	72015770	72019543	+	Glucan 1,3-beta-glucosidase	Os10g0370800	Similar to Exo-1,3-beta-glucanase precursor (EC 3.2.1.58) (Fragment)
TraesCS5D02G247700	20.0842	-0.902744	0.416042	-2.16984	0.0300191	0.259084	15	19	13	20	19	35	0.58474	0.735761	0.542399	1.02302	1.07341	1.36825	chr5D	354941045	354942397	+	Alpha/beta-Hydrolases superfamily protein, putative	Os09g0460400	Alpha/beta hydrolase fold-3 domain containing protein	AT1G47480	CXE2; Probable carboxylesterase 2
TraesCS1D02G433600	49.8009	-0.903865	0.266283	-3.39438	0.000687849	0.0156943	39	37	40	54	45	84	1.13646	1.07104	1.24754	2.06475	1.90039	2.45469	chr1D	482991763	482993572	-	FAD-binding Berberine family protein					up
TraesCS3A02G292500	16.3423	-0.90453	0.490036	-1.84584	0.0649149	0.407434	7	20	11	13	21	25	0.314217	0.891811	0.528479	0.765699	1.36612	1.12538	chr3A	523157850	523159024	+	E6	Os01g0753800	Conserved hypothetical protein			down
TraesCS1A02G371800	14.2282	-0.906853	0.491836	-1.84381	0.0652107	0.408388	11	13	9	19	14	18	0.531787	0.624309	0.465684	1.20526	0.980871	0.872658	chr1A	548669851	548673633	+	Peptidyl-tRNA hydrolase	Os05g0549600	Similar to cDNA clone:J013113G18, full insert sequence			up
TraesCS1A02G365300	154.985	-0.906871	0.152067	-5.96363	2.47e-09	2.26e-07	112	128	119	177	163	219	3.46671	3.93569	3.94231	7.1888	7.31184	6.79784	chr1A	544492734	544494956	+	Pectin lyase-like superfamily protein	Os05g0542900	Pectin lyase fold domain containing protein			up
TraesCS3A02G384400	26.9072	-0.910134	0.384527	-2.36689	0.0179381	0.1851	17	26	19	22	40	33	0.635465	0.965444	0.760151	1.07907	2.16691	1.23704	chr3A	633921820	633923342	+	Myb transcription factor	Os01g0874300	Similar to MybHv5 (Fragment)	AT4G38620	MYB4; Transcription repressor MYB4
TraesCS3A02G492600	36.5003	-0.910388	0.329663	-2.76157	0.00575236	0.0822652	31	23	30	30	51	49	3.58564	2.64268	3.71389	4.55312	8.54898	5.68366	chr3A	719360337	719360792	-	Calcium-binding protein	Os01g0955100	Similar to Calmodulin-like protein (Fragment)	AT5G12180	CPK17
TraesCS2A02G583000	143.92	-0.910915	0.15936	-5.71608	1.09e-08	8.97e-07	127	106	101	160	141	224	6.87019	5.69616	5.84776	11.3571	11.0541	12.1518	chr2A	775165226	775166200	+	CCR4-NOT transcription complex family protein	Os04g0684900	Component of the CCR4-NOTcomplex, Deadenylase, Component of the plant P-body, Deadenylation (poly(A) tail shortening), Development and stress response			down
TraesCS3B02G435100	35.6843	-0.911283	0.31782	-2.86729	0.00414001	0.0647537	34	29	20	35	39	56	1.75984	1.49109	1.10797	2.37709	2.92549	2.90677	chr3B	673140147	673142157	-	Tropinone reductase-like protein
TraesCS5A02G082400	48.5028	-0.911813	0.268931	-3.39051	0.000697636	0.015861	42	32	38	56	51	68	0.912368	0.690529	0.883503	1.59622	1.60557	1.48135	chr5A	106747419	106751243	-	Purple acid phosphatase	Os12g0576600	Metallophosphoesterase domain containing protein
TraesCS3D02G478800	489.625	-0.912675	0.0935753	-9.75338	1.78e-22	6.75e-20	371	428	336	523	511	747	15.3715	17.6156	14.8999	28.4332	30.6832	31.0376	chr3D	578242537	578245205	-	Beta-1,3-glucanase	Os01g0941200	Similar to Glucan endo-1,3-beta-glucosidase GII precursor (EC 3.2.1.39) ((1->3)- beta-glucan endohydrolase GII) ((1->3)-beta-glucanase isoenzyme GII) (Beta-1,3-endoglucanase GII)
TraesCS3A02G277100	30.992	-0.913237	0.337902	-2.70267	0.00687852	0.0939231	24	29	19	40	27	46	0.628211	0.754056	0.532294	1.37384	1.02423	1.20748	chr3A	507126630	507130063	-	Glucan endo-1,3-beta-glucosidase, putative	Os01g0739700	Glycoside hydrolase, family 17 protein	AT4G29360	O-Glycosyl hydrolases family 17 protein	down
TraesCS5D02G395700	17.3326	-0.913411	0.447012	-2.04337	0.041016	0.314945	15	10	15	20	17	26	0.864648	0.572611	0.925429	1.51273	1.42016	1.50296	chr5D	463267540	463270632	-	Late embryogenesis abundant D-like protein	Os03g0747500	Seed maturation protein domain containing protein	AT3G22490	RAB28; Late embryogenesis abundant protein 31
TraesCS3A02G013600	165.222	-0.913721	0.148608	-6.14853	7.82e-10	7.79e-08	138	118	126	196	161	243	4.50131	3.82343	4.39879	8.38877	7.6107	7.94864	chr3A	9810278	9814698	-	O-acyltransferase WSD1					down
TraesCS3A02G024300	13.4347	-0.914319	0.519229	-1.76092	0.0782525	0.44917	12	10	9	22	11	15	0.713554	0.590687	0.572785	1.71653	0.947933	0.894467	chr3A	13090155	13091607	-	PAP fibrillin domain containing protein,expressed	Os01g0120500	Similar to PAP fibrillin domain containing protein,expressed			down
TraesCS6A02G153700	87.1778	-0.914792	0.205542	-4.45063	8.56e-06	0.000381169	65	75	61	97	102	113	3.29647	3.77841	3.31108	6.45492	7.49679	5.74701	chr6A	141851251	141852290	+	B-box zinc finger family protein	Os02g0176000	Zinc finger, B-box domain containing protein
TraesCS6D02G233400	21.6438	-0.915064	0.410751	-2.22778	0.025895	0.235158	20	12	18	30	17	32	1.01041	0.602229	0.973296	1.98872	1.24468	1.62124	chr6D	327365080	327367292	-	LYR family of Fe/S cluster biogenesis protein	Os02g0667000	Complex 1 LYR protein family protein	AT1G76065	LYR family of Fe/S cluster biogenesis protein
TraesCS6B02G197000	29.0181	-0.915541	0.348251	-2.62897	0.00856434	0.110122	22	27	18	32	34	38	0.488778	0.595887	0.428021	0.932871	1.09473	0.846641	chr6B	233671844	233674217	-	Receptor-like protein kinase	Os06g0625200	Protein kinase-like domain containing protein
TraesCS1B02G343000	30.9377	-0.915557	0.362301	-2.52706	0.0115021	0.136111	13	31	27	37	36	37	0.402386	0.953176	0.894473	1.50274	1.61489	1.14849	chr1B	571432089	571433792	+	Tyrosine decarboxylase	Os05g0510600	Similar to tyrosine/DOPA decarboxylase 1			up
TraesCS2B02G341100	37.5923	-0.915991	0.325712	-2.81227	0.00491933	0.0733436	19	29	38	43	44	47	0.668085	1.01295	1.4301	1.98395	2.24218	1.65731	chr2B	486767716	486771748	+	Aldose 1-epimerase	Os04g0458300	Similar to OSIGBa0097P08.2 protein			down
TraesCS2D02G183800	44.1641	-0.916716	0.295853	-3.09855	0.00194473	0.0359341	38	39	25	41	58	59	1.38895	1.41605	0.978018	1.96639	3.07235	2.16263	chr2D	129159859	129161695	+	Glycerophosphodiester phosphodiesterase	Os07g0602800	Similar to glycerophosphoryl diester phosphodiesterase	AT1G74210	GDPD5	down
TraesCS3A02G264500	50.472	-0.91724	0.264973	-3.46164	0.000536896	0.0128526	46	38	33	52	51	82	2.71996	2.23203	2.08844	4.03451	4.37033	4.86234	chr3A	488303038	488303929	-	DUF4228 domain protein	Os01g0686000	Similar to cDNA, clone: J100026I16, full insert sequence			down
TraesCS1D02G241300	14.9958	-0.917864	0.504187	-1.82048	0.0686854	0.419866	9	15	11	11	13	33	0.503919	0.834298	0.659196	0.808154	1.05488	1.85293	chr1D	332070597	332072359	-	Protein lateral root primordium 1	Os05g0386201	Zinc finger, lateral root primordium type 1 domain containing protein	AT5G12330	LRP1; Lateral root primordium (LRP) protein-related	up
TraesCS7D02G197500	21.6202	-0.917915	0.415205	-2.21075	0.0270529	0.241449	21	11	18	19	22	39	1.38625	0.721318	1.27174	1.64573	2.10467	2.58175	chr7D	153971732	153972530	+	CDP-diacylglycerol--glycerol-3-phosphate 3-phosphatidyltransferase, putative	Os06g0239200	Conserved hypothetical protein
TraesCS4A02G101700	28.7827	-0.917931	0.349397	-2.62719	0.00860942	0.110422	21	20	25	33	33	37	1.21183	1.14648	1.54407	2.49874	2.75979	2.14117	chr4A	114141899	114143079	+	Plant protein 1589 of Uncharacterized protein function	Os03g0280400	Similar to plant-specific domain TIGR01589 family protein	AT5G02580	Argininosuccinate lyase
TraesCS4B02G194900	49.1164	-0.918132	0.281435	-3.26233	0.00110501	0.0227268	46	37	30	57	61	56	1.14606	0.915718	0.79997	1.8634	2.20251	1.39915	chr4B	418751792	418755073	+	Omega-3 fatty acid desaturase	Os03g0290300	Similar to W-3 fatty acid desaturase (Fragment)	AT2G29980	FAD3
TraesCS2A02G129600	42.4231	-0.918677	0.287003	-3.20093	0.00136985	0.0270419	31	35	32	41	46	68	0.713062	0.799733	0.787806	1.23746	1.53343	1.56856	chr2A	77528094	77533300	-	NAD(P)-binding Rossmann-fold superfamily protein	Os02g0234500	NAD(P)-binding domain containing protein			up
TraesCS3D02G444300	16.2107	-0.918888	0.490671	-1.87272	0.0611074	0.394816	16	13	9	18	9	35	1.3995	1.12955	0.842555	2.06589	1.14086	3.07006	chr3D	553357735	553358453	+	Defensin
TraesCS7A02G174500	47.9179	-0.918959	0.278519	-3.29945	0.000968761	0.0205275	48	34	29	60	43	72	2.5191	1.77253	1.62894	4.13178	3.27048	3.78933	chr7A	128404791	128406105	-	12-oxophytodienoate reductase-like protein	Os06g0216200	Similar to Oxo-phytodienoic acid reductase
TraesCS7D02G373800	211.473	-0.919394	0.135012	-6.8097	9.78e-12	1.35e-09	174	158	157	224	205	348	2.9024	2.61804	2.80292	4.90274	4.95565	5.82122	chr7D	484361326	484364611	+	F-box protein	Os06g0605900	Leucine-rich repeat, cysteine-containing subtype containing protein	AT5G25350	EBF2; EIN3-binding F-box protein 2
TraesCS2D02G317800	314.875	-0.91969	0.119549	-7.69296	1.44e-14	2.82e-12	222	275	230	310	343	496	12.1716	14.9775	13.4966	22.3018	27.2538	27.2711	chr2D	407224064	407225140	+	Pathogenesis-related protein 1	Os03g0300400	Pathogen-related protein (JIOsPR10)			down
TraesCS2B02G443800	40.6589	-0.920246	0.299161	-3.07608	0.00209738	0.0382021	25	36	33	47	35	68	0.925326	1.32364	1.30729	2.28263	1.87742	2.52401	chr2B	636770972	636773364	+	Zinc transporter	Os04g0613000	Zinc transporter, Preferential distribution of Zn to developing tissues			down
TraesCS1D02G370800	43.3515	-0.920713	0.299042	-3.07887	0.00207785	0.0379546	32	30	37	49	56	48	1.1053	1.02935	1.36784	2.2208	2.80322	1.66264	chr1D	449309680	449311744	+	Pectin lyase-like superfamily protein	Os05g0542900	Pectin lyase fold domain containing protein			up
TraesCS5B02G408000	41.5189	-0.921469	0.297496	-3.09742	0.00195214	0.0360447	28	34	34	39	40	75	0.704926	0.850307	0.916153	1.28835	1.45943	1.89354	chr5B	583577487	583579581	-	Cytochrome P450 allene oxide synthase	Os03g0767000	Allene oxide synthase (CYP74A1), Biosynthesis of jasmonic acid (JA)	AT5G42650	CYP74A; Allene oxide synthase, chloroplastic
TraesCS5D02G552000	57.9532	-0.921808	0.253168	-3.64109	0.000271481	0.00734912	51	52	31	64	63	83	1.23618	1.25206	0.804222	2.03551	2.21305	2.01751	chr5D	557543729	557547776	-	Beta-fructofuranosidase, insoluble protein
TraesCS2A02G373600	30.1633	-0.922148	0.346827	-2.65881	0.00784161	0.103346	22	28	20	37	23	52	0.436389	0.551722	0.424605	0.963021	0.661178	1.03438	chr2A	616978080	616983373	+	Starch synthase, chloroplastic/amyloplastic	Os07g0412100	Similar to Granule-bound starch synthase Ib, chloroplast precursor (EC 2.4.1.21) (Fragment)			down
TraesCS2B02G079200	22.4963	-0.922465	0.405419	-2.27534	0.0228856	0.217343	13	19	20	20	21	43	0.714236	1.03696	1.17607	1.44182	1.67208	2.36916	chr2B	44285559	44286975	-	Ribulose bisphosphate carboxylase small chain	Os12g0291400	Similar to Petunia ribulose 1,5-bisphosphate carboxylase small subunit mRNA (clone pSSU 51), partial cds. (Fragment)			down
TraesCS2D02G506900	24.7082	-0.922748	0.388666	-2.37414	0.0175899	0.182835	25	19	13	22	32	35	1.51911	1.14687	0.845467	1.7541	2.81799	2.13277	chr2D	600433915	600434879	-	Auxin-responsive protein	Os04g0653300	Aux/IAA_ARF_dimerisation domain containing protein			down
TraesCS2A02G066800	44.4977	-0.92487	0.289478	-3.19495	0.00139853	0.0274834	36	29	37	40	55	66	2.49182	1.99399	2.74107	3.63293	5.51717	4.58127	chr2A	30047902	30049124	-	Ribulose bisphosphate carboxylase small chain	Os12g0291400	Similar to Petunia ribulose 1,5-bisphosphate carboxylase small subunit mRNA (clone pSSU 51), partial cds. (Fragment)			up
TraesCS2D02G464200	23.557	-0.926386	0.385461	-2.40332	0.0162471	0.173428	15	17	22	27	23	36	0.432797	0.487252	0.679391	1.02221	0.961746	1.04165	chr2D	569842460	569844375	-	Cytochrome P450					down
TraesCS7D02G448465	34.9469	-0.926434	0.324451	-2.85539	0.00429838	0.0663905	19	28	33	41	35	51	2.95613	4.32752	5.49525	8.37022	7.89182	7.95732	chr7D	568323431	568323769	-
TraesCS2D02G289800	32.0209	-0.927509	0.349288	-2.65543	0.00792074	0.104174	17	28	28	31	43	40	0.688135	1.12589	1.21307	1.64653	2.52251	1.62372	chr2D	371924349	371926029	-	Target of rapamycin complex 2 subunit MAPKAP1	Os04g0405900	Similar to OSIGBa0142C11.2 protein	AT2G27830	Expressed protein	down
TraesCS2D02G599000	23.9718	-0.927783	0.398662	-2.32724	0.0199524	0.198859	18	24	13	34	26	25	0.518789	0.687133	0.401019	1.28582	1.086	0.722579	chr2D	650653852	650656250	-	Cytochrome P450					down
TraesCS2A02G381100	75.4382	-0.927877	0.21978	-4.22185	2.42e-05	0.000954101	56	62	55	99	75	98	1.08113	1.18903	1.13646	2.50788	2.09841	1.89733	chr2A	624458106	624460956	+	Phenylalanine ammonia-lyase	Os04g0518400	Similar to Phenylalanine ammonia-lyase (Fragment)	AT2G37040	PAL1; Phenylalanine ammonia-lyase 1	down
TraesCS2A02G117700	143.759	-0.928015	0.157244	-5.90174	3.6e-09	3.19e-07	106	113	111	155	154	214	8.83225	9.3531	9.89902	16.9465	18.5963	17.8816	chr2A	67980565	67981793	-	Zinc finger protein 512B family					up
TraesCS5A02G315800	13.9535	-0.928636	0.49448	-1.878	0.0603806	0.392032	10	10	12	14	15	22	0.483886	0.480678	0.621481	0.888902	1.0519	1.06756	chr5A	526396904	526400499	-	Rhodanese-like domain containing protein	Os09g0530000	Rhodanese-like domain containing protein
TraesCS4A02G260900	33.1314	-0.929276	0.323245	-2.87484	0.00404236	0.0636283	27	25	24	43	32	45	0.799593	0.735457	0.760712	1.67093	1.37339	1.33643	chr4A	573325975	573328668	-	Glucan endo-1,3-beta-glucosidase	Os03g0722500	Glycoside hydrolase, family 17 protein
TraesCS6B02G184400	43.1714	-0.930252	0.289337	-3.21512	0.0013039	0.0260425	36	31	32	39	52	66	1.34664	1.15192	1.28116	1.91425	2.81899	2.47583	chr6B	207154367	207155776	-	VQ motif family protein	Os02g0173200	VQ domain containing protein
TraesCS5D02G219300	306.266	-0.931015	0.108774	-8.55917	1.14e-17	3.06e-15	237	248	218	351	315	449	9.77343	10.1593	9.62186	18.9928	18.8256	18.5683	chr5D	328608577	328610258	+	Jasmonate zim-domain protein	Os09g0439200	Jasmonate ZIM-domain protein, Jasmonate-induced resistance to bacterial blight, Repressor of jasmonic acid signaling	AT1G72450	TIFY11B
TraesCS7B02G311600	117.596	-0.931341	0.175879	-5.29534	1.19e-07	8.18e-06	103	81	86	129	120	181	3.29248	2.57207	2.9423	5.41076	5.55912	5.80218	chr7B	557057267	557060890	+	12-oxophytodienoate reductase	Os08g0459600	12-oxophytodienoate reductase (EC:1.3.1.42), Jasmonic acid (JA) biosynthesis
TraesCS5B02G261300	58.092	-0.931536	0.246907	-3.77283	0.000161407	0.0048073	45	46	42	59	69	82	2.70634	2.74814	2.70348	4.65591	6.01393	4.94551	chr5B	445762433	445763309	-	PRAS-rich protein
TraesCS2B02G538600	50.9784	-0.931835	0.280537	-3.32161	0.000894982	0.0192434	34	54	29	55	62	66	1.38799	2.18984	1.26709	2.94614	3.66807	2.70195	chr2B	733889920	733892344	-	Isoaspartyl peptidase/L-asparaginase	Os04g0650700	Similar to OSIGBa0113E10.3 protein	AT3G16150	ASPGB1	down
TraesCS7A02G423600	23.1481	-0.932074	0.394027	-2.36551	0.0180052	0.185569	23	13	17	23	27	34	0.80712	0.453174	0.638503	1.05906	1.37314	1.19651	chr7A	616219117	616220619	-	ATP-dependent zinc metalloprotease FtsH	Os06g0697600	ATPase, AAA-type, core domain containing protein
TraesCS3D02G318700	24.4745	-0.932219	0.393943	-2.36638	0.0179629	0.185318	15	15	26	25	22	44	1.06768	1.06061	1.98074	2.33493	2.26941	3.14073	chr3D	432536500	432537321	+	Nuclear transport factor 2	Os01g0788200	Nuclear transport factor 2 domain containing protein	AT1G11570	NTL; NTF2-like
TraesCS5B02G520600	57.3241	-0.932281	0.250415	-3.72294	0.000196915	0.00563818	47	42	42	73	61	72	0.955278	0.847994	0.913661	1.94687	1.79681	1.46755	chr5B	682817804	682820398	+	Serine/threonine-protein kinase	Os03g0838100	Serine/threonine protein kinase-related domain containing protein
TraesCS1A02G364200	553.758	-0.932719	0.0867489	-10.7519	5.8e-27	2.8e-24	463	430	377	636	587	787	16.0238	14.7831	13.9646	28.8818	29.4416	27.3141	chr1A	544199764	544204085	-	StAR-related lipid transfer protein					up
TraesCS3A02G338900	27.3593	-0.932773	0.356734	-2.61476	0.00892909	0.113339	19	25	19	28	27	46	2.79924	3.65879	2.99601	5.41287	5.76487	6.79628	chr3A	585566784	585568154	-	Transmembrane protein, putative	Os01g0815400	Conserved hypothetical protein
TraesCS1A02G362100	64.5317	-0.933448	0.246756	-3.78288	0.000155025	0.00463885	53	54	41	56	82	96	2.35304	2.38154	1.94823	3.2623	5.27602	4.27417	chr1A	542825362	542826549	-	cotton fiber-like protein (DUF761)	Os05g0540900	Conserved hypothetical protein	AT5G56980	unknown protein; FUNCTIONS IN: molecular_function unknown; INVOLVED IN: biological_process unknown; LOCATED IN: endomembrane system; EXPRESSED IN: 18 plant structures; EXPRESSED DURING: 12 growth stages; BEST Arabidopsis thaliana protein match is: u /.../ protein (TAIR:AT4G26130.1); Has 30201 Blast hits to 17322 proteins in 780 species: Archae - 12; Bacteria - 1396; Metazoa - 17338; Fungi - 3422;…	up
TraesCS3B02G296400	14.3933	-0.934253	0.489066	-1.91028	0.0560974	0.376949	9	12	12	14	15	24	0.449519	0.595385	0.641491	0.917522	1.08577	1.20211	chr3B	474997220	474998460	+	DUF1639 family protein	Os01g0688600	Protein of unknown function DUF1639 family protein	AT3G18295
TraesCS5B02G480900	195.988	-0.934671	0.140254	-6.66412	2.66e-11	3.39e-09	158	170	122	232	198	284	5.4934	5.87143	4.53991	10.5841	9.97673	9.90215	chr5B	653432387	653434033	+	NAC domain-containing protein, putative	Os03g0815100	Similar to OsNAC6 protein
TraesCS3D02G361800	242.085	-0.934789	0.130717	-7.15126	8.6e-13	1.35e-10	182	188	183	251	288	335	4.98407	5.11426	5.36374	9.01924	11.43	9.19994	chr3D	475880623	475882548	-	Nematode resistance protein-like HSPRO2	Os01g0855600	Similar to Hs1pro-1 protein	AT2G40000	HSPRO2; Nematode resistance protein-like HSPRO2
TraesCS4B02G262900	35.5307	-0.935083	0.328429	-2.84714	0.00441136	0.0675841	29	21	31	30	45	54	0.683451	0.491632	0.781942	0.927713	1.53696	1.27623	chr4B	532718662	532721014	-	Mannitol transporter, putative, expressed	Os03g0197100	Similar to Sugar transporter protein	AT2G18480	PLT3; Probable polyol transporter 3
TraesCS6D02G295000	39.5549	-0.935951	0.299925	-3.12062	0.00180473	0.0338753	28	29	33	47	45	50	1.15557	1.18891	1.45766	2.54519	2.69148	2.06936	chr6D	406105034	406106403	+	Blue copper protein	Os02g0758800	Cupredoxin domain containing protein	AT1G22480
TraesCS3D02G279700	24.7499	-0.936032	0.390608	-2.39635	0.0165594	0.175661	13	27	17	24	24	44	0.419881	0.86628	0.587673	1.01713	1.1234	1.42516	chr3D	388312033	388313665	-	Glycosyltransferase	Os01g0734600	UDP-glucuronosyl/UDP-glucosyltransferase family protein	AT3G16520	UGT88A1; UDP-glycosyltransferase 88A1
TraesCS7B02G451100	12.2526	-0.936243	0.55262	-1.69419	0.0902291	0.484658	6	8	14	11	11	24	1.19872	1.58769	2.99362	2.88364	3.18491	4.80844	chr7B	712836734	712836997	-	Cobalt-precorrin-7 C(5)-methyltransferase	Os06g0717300	Conserved hypothetical protein
TraesCS6B02G078800	79.9609	-0.936407	0.221859	-4.22073	2.44e-05	0.000958098	65	76	43	82	86	125	1.79588	2.08588	1.27156	2.97276	3.44351	3.46338	chr6B	55336203	55338111	+	Xyloglucan 6-xylosyltransferase 1
TraesCS4A02G177600	148.618	-0.936472	0.159734	-5.8627	4.55e-09	3.94e-07	97	127	116	161	156	226	3.05258	3.97018	3.90712	6.6482	7.11475	7.13232	chr4A	449269246	449272733	-	Ribulose bisphosphate carboxylase/oxygenase activase	Os11g0707000	Similar to Ribulose bisphosphate carboxylase/oxygenase activase, chloroplastic	AT2G39730	RCA; Ribulose bisphosphate carboxylase/oxygenase activase, chloroplastic
TraesCS5A02G235600	24.644	-0.937602	0.387807	-2.4177	0.015619	0.168625	13	23	20	27	31	30	0.5382	0.945887	0.886204	1.46672	1.85995	1.24551	chr5A	451468050	451469693	-	Annexin	Os09g0453300	Similar to Fiber annexin
TraesCS1A02G182300	29.4306	-0.939244	0.362603	-2.59028	0.00958972	0.119513	25	14	28	27	33	48	0.606527	0.337403	0.727062	0.859521	1.16028	1.16783	chr1A	329246841	329249014	-	ATP-dependent zinc metalloprotease FtsH	Os10g0519300	Similar to ATP binding protein			up
TraesCS6B02G271400	17.5914	-0.93964	0.48532	-1.93612	0.0528525	0.363705	17	15	8	18	28	15	0.556229	0.487536	0.280155	0.772787	1.32771	0.492179	chr6B	489539146	489540757	-	F-box family protein	Os02g0671200	Protein of unknown function DUF295 domain containing protein
TraesCS4B02G297000	75.2684	-0.939885	0.228923	-4.10568	4.03e-05	0.00147021	45	72	55	98	71	105	1.38314	2.19835	1.80933	3.9524	3.16264	3.23645	chr4B	582559039	582560983	+	Jasmonate ZIM domain protein	Os03g0180900	Tify domain containing protein	AT1G17380	TIFY11A; Protein TIFY 11A
TraesCS3D02G439700	24.1736	-0.940329	0.399893	-2.35145	0.0187002	0.19035	19	14	22	38	18	32	0.794079	0.581232	0.984094	2.0839	1.09024	1.34118	chr3D	550243158	550244419	-	Avr9/Cf-9 rapidly elicited protein	Os01g0930500	Conserved hypothetical protein
TraesCS2A02G225200	241.919	-0.940362	0.141492	-6.64605	3.01e-11	3.8e-09	156	213	182	278	283	308	4.16818	5.65345	5.20472	9.74653	10.9584	8.25278	chr2A	228853940	228858336	+	Phosphoadenosine phosphosulfate reductase	Os07g0509800	Similar to adenosine 5'-phosphosulfate reductase 2	AT1G62180	APR2; 5'-adenylylsulfate reductase 2, chloroplastic	down
TraesCS2D02G390700	12.6226	-0.940541	0.526225	-1.78734	0.0738831	0.436085	8	12	9	11	13	23	0.411657	0.613392	0.495669	0.742713	0.969456	1.18686	chr2D	498093515	498094653	-	Blue copper protein	Os04g0545400	Cupredoxin domain containing protein	AT2G44790	UCC2; Uclacyanin-2	down
TraesCS6B02G263800	25.4747	-0.941265	0.378952	-2.48386	0.0129966	0.148933	24	15	19	36	24	32	0.722514	0.448578	0.612199	1.42207	1.04709	0.966079	chr6B	474748332	474750083	-	ethylene-responsive transcription factor	Os02g0638650	Pathogenesis-related transcriptional factor and ERF domain containing protein	AT4G28140	ERF054; Ethylene-responsive transcription factor ERF054
TraesCS5A02G481300	39.1016	-0.941913	0.313346	-3.00599	0.0026472	0.0460659	26	37	27	44	30	73	0.630208	0.890889	0.700451	1.39941	1.05383	1.77444	chr5A	653847962	653850229	+	Scarecrow transcription factor family protein			AT2G29065	SCL34; Scarecrow-like protein 34
TraesCS3B02G139000	92.7222	-0.941943	0.209224	-4.50208	6.73e-06	0.000309006	71	59	81	87	107	145	2.16838	1.78995	2.64768	3.48642	4.73587	4.44091	chr3B	125551690	125553416	+	3'-N-debenzoyl-2'-deoxytaxol N-benzoyltransferase	Os01g0179000	Transferase family protein
TraesCS5B02G385400	12.9527	-0.942454	0.530477	-1.77661	0.0756317	0.441767	12	12	6	15	9	25	1.22659	1.21846	0.656409	2.01184	1.33322	2.56264	chr5B	565096564	565097336	+	Response regulator 22, putative	Os03g0742300	Signal transduction response regulator, receiver region domain containing protein
TraesCS4D02G094400	37.9958	-0.943183	0.310766	-3.03502	0.00240517	0.0425348	28	25	33	45	45	46	0.796559	0.706498	1.00479	1.67979	1.85529	1.31233	chr4D	69677974	69680281	-	NAC domain-containing protein	Os11g0184900	NAC-type transcription factor, Regulation of stress-inducible genes, Stress tolerance	AT1G77450	NAC032
TraesCS3A02G046000	45.3353	-0.945162	0.288237	-3.27912	0.00104133	0.021714	28	42	33	60	48	55	1.65008	2.45871	2.08144	4.6396	4.09946	3.2504	chr3A	24611605	24612579	-	Trypsin inhibitor	Os01g0124600	Similar to cDNA clone:001-125-E08, full insert sequence			down
TraesCS7D02G478800	42.9672	-0.945973	0.299696	-3.15644	0.00159706	0.030732	29	30	38	54	51	48	0.615766	0.632777	0.863585	1.50451	1.56938	1.02208	chr7D	589512605	589516322	+	Auxin efflux carrier component	Os06g0660200	Auxin efflux transporter, Polar auxin transport, Control of canopy architecture	AT5G57090	PIN2; Auxin efflux carrier component 2
TraesCS1D02G215100	23.5522	-0.947325	0.393339	-2.40842	0.0160217	0.171703	20	21	13	33	18	36	0.788394	0.822326	0.548479	1.70691	1.02831	1.42312	chr1D	300325360	300326913	-	Expansin protein	Os10g0555600	Beta-expansin precursor	AT3G60570	EXPB5; Expansin-B5	up
TraesCS2D02G444200	22.8899	-0.947941	0.398245	-2.3803	0.0172986	0.180932	13	19	20	20	27	37	0.45987	0.667662	0.757226	0.928335	1.38419	1.31256	chr2D	555395093	555396820	+	MYB protein	Os04g0594100	MYB transcription factor, Regulation of cellulose biosynthesis during secondary cell wall formation	AT3G02940	MYB107; At3g02940	down
TraesCS1D02G216400	28.7305	-0.94851	0.357474	-2.65337	0.00796931	0.104544	17	19	29	32	30	43	0.706016	0.783846	1.28904	1.74381	1.80562	1.79086	chr1D	302086001	302087886	+	Haloacid dehalogenase-like hydrolase family protein, putative, expressed	Os10g0568900	Similar to Catalytic/ hydrolase			up
TraesCS2B02G275100	212.163	-0.948993	0.137278	-6.91291	4.75e-12	6.89e-10	140	190	153	236	224	316	3.7162	5.00999	4.34677	8.2199	8.61706	8.41174	chr2B	379785244	379788815	+	Phosphoadenosine phosphosulfate reductase	Os07g0509800	Similar to adenosine 5'-phosphosulfate reductase 2			down
TraesCS2A02G298600	36.7039	-0.950093	0.324799	-2.92518	0.00344262	0.056412	31	26	26	34	52	45	0.990939	0.825601	0.889534	1.42609	2.40895	1.44253	chr2A	514231854	514233503	+	U-box domain containing protein	Os04g0418500	Similar to photoperiod responsive protein	AT2G35930	PUB23; E3 ubiquitin-protein ligase PUB23	down
TraesCS2B02G173500	29.1961	-0.950559	0.362683	-2.62091	0.00876963	0.111996	26	20	20	27	42	35	0.764399	0.584102	0.629333	1.04158	1.78952	1.03191	chr2B	147490811	147492706	+	Peroxidase	Os07g0639000	Similar to Class III peroxidase 46			down
TraesCS1A02G413400	23.9117	-0.950587	0.384376	-2.47307	0.013396	0.152112	19	15	20	28	28	30	0.641156	0.502821	0.722344	1.2398	1.36933	1.01522	chr1A	573242423	573243985	+	3-ketoacyl-CoA synthase	Os05g0574600	Similar to 3-ketoacyl-CoA synthase			up
TraesCS1D02G412000	39.5756	-0.951313	0.300363	-3.16722	0.00153906	0.0297954	32	30	28	36	47	62	2.56894	2.39242	2.40583	3.79219	5.46816	4.99141	chr1D	473524229	473525023	-	B12D protein					up
TraesCS5B02G320200	119.875	-0.952733	0.181071	-5.26166	1.43e-07	9.74e-06	78	110	84	133	137	165	3.2599	4.56682	3.75745	7.29365	8.29793	6.91546	chr5B	505564856	505566986	-	Protein STAY-GREEN, chloroplastic	Os09g0532000	Senescence-inducible chloroplast protein, Activation of the chlorophll-degrading pathway during leaf senescence
TraesCS4A02G009500	13.6201	-0.952891	0.509706	-1.86949	0.0615545	0.39672	9	13	9	11	17	22	0.724721	1.03988	0.775665	1.16226	1.98388	1.77655	chr4A	5706716	5707561	+	LURP-one-like protein	Os03g0179700	Similar to OSIGBa0140O07.11 protein	AT2G05910	Protein LURP-one-related 6
TraesCS5A02G370900	38.9194	-0.954812	0.303148	-3.14966	0.00163463	0.0313017	28	27	33	38	46	58	0.509424	0.487974	0.642597	0.907168	1.21288	1.05822	chr5A	570012828	570019627	-	Protein DYAD	Os03g0650400	Similar to ameiotic 1
TraesCS7A02G156900	27.891	-0.955261	0.385858	-2.47568	0.0132983	0.151373	13	22	28	21	34	48	0.712011	1.19695	1.64136	1.5092	2.69874	2.6364	chr7A	109825167	109826129	+	Ring finger protein, putative	Os06g0192800	Similar to RING-H2 finger protein ATL1R (RING-H2 finger protein ATL8)	AT3G14320	ATL61; Putative RING-H2 finger protein ATL61
TraesCS3B02G378500	24.6559	-0.955686	0.404463	-2.36285	0.0181348	0.186414	11	28	17	36	21	33	0.421336	1.06538	0.696928	1.80934	1.16572	1.26758	chr3B	596598975	596604155	-	Amino acid transporter-like protein	Os01g0825800	Amino acid transporter, transmembrane domain containing protein	AT2G40420	AVT6D; Amino acid transporter AVT6D
TraesCS7A02G304800	44.6962	-0.95581	0.27988	-3.41507	0.000637647	0.0147999	33	33	35	55	48	59	1.28929	1.28074	1.46355	2.81956	2.71779	2.31161	chr7A	429040254	429043391	-	F-box protein PP2	Os08g0150700	Cyclin-like F-box domain containing protein
TraesCS2B02G212400	41.6884	-0.956133	0.313925	-3.04574	0.00232111	0.041392	33	20	41	39	48	66	1.59976	0.963124	2.1273	2.48078	3.37226	3.20857	chr2B	196540502	196541707	-	LOB domain-containing protein, putative	Os07g0589000	Lateral organ boundaries, LOB domain containing protein	AT3G49940	LBD38; LOB domain-containing protein 38	down
TraesCS2B02G152700	29.1094	-0.958767	0.367445	-2.60928	0.00907321	0.11484	23	27	16	46	26	33	0.386338	0.450521	0.287649	1.01387	0.632925	0.55588	chr2B	119629407	119634160	-	Phosphatidylinositol 4-phosphate 5-kinase 4	Os07g0658700	Phosphatidylinositol-4-phosphate 5-kinase family protein	AT2G41210	PIP5K5; Phosphatidylinositol 4-phosphate 5-kinase 5	down
TraesCS2D02G582300	33.4691	-0.958921	0.328162	-2.9221	0.00347683	0.0568631	32	26	18	41	35	46	0.715167	0.577221	0.43056	1.20233	1.13361	1.03096	chr2D	643204351	643209386	-	Kinase family protein	Os04g0689400	Protein kinase, core domain containing protein			down
TraesCS5B02G406000	179.728	-0.960333	0.143211	-6.70573	2e-11	2.61e-09	127	139	141	204	177	282	4.74057	5.15411	5.63313	9.99173	9.57502	10.5561	chr5B	581828690	581830102	-	Zinc-finger protein	Os03g0764100	Zinc finger transcription factor ZF1	AT5G67450	AZF1; ZF1
TraesCS4A02G321600	72.3214	-0.96038	0.236939	-4.05328	5.05e-05	0.00179129	58	44	62	81	61	129	1.05852	0.797693	1.21106	1.93972	1.6134	2.36096	chr4A	609925870	609929741	-	Beta-fructofuranosidase, insoluble protein
TraesCS1D02G292500	33.6719	-0.961093	0.327747	-2.93243	0.00336325	0.0553599	32	21	23	37	40	45	1.50965	0.984143	1.16134	2.29041	2.73481	2.12896	chr1D	391339150	391340441	-	Proline-rich family protein					up
TraesCS2A02G523100	121.668	-0.961163	0.172874	-5.55991	2.7e-08	2.09e-06	99	88	89	132	119	200	2.76276	2.43951	2.65828	4.83353	4.81276	5.59712	chr2A	744979858	744981747	+	Loricrin-like protein	Os04g0640900	Similar to ORW1943Ba0077G13.1 protein			down
TraesCS5A02G166400	106.103	-0.962042	0.18889	-5.09313	3.52e-07	2.18e-05	90	77	74	125	93	177	1.76465	1.49975	1.55293	3.21596	2.64265	3.48031	chr5A	355177869	355188065	+	Sulfate transporter 1.1-like protein	Os09g0240500	Similar to Sulfate transporter 4.1, chloroplast precursor (AST82)
TraesCS3D02G209200	46.6136	-0.962187	0.290095	-3.3168	0.000910547	0.0194961	46	26	33	55	55	58	1.03067	0.578692	0.791372	1.617	1.78593	1.30322	chr3D	276574646	276577885	-	Calmodulin-binding protein	Os01g0570800	IQ calmodulin-binding region domain containing protein	AT5G57010	IQM5; IQ domain-containing protein IQM5
TraesCS2B02G241700	32.0915	-0.962544	0.341901	-2.81527	0.00487361	0.0729778	17	25	30	36	38	42	0.394822	0.576771	0.745722	1.09708	1.27901	0.978202	chr2B	245784381	245787768	+	Receptor-like protein kinase, putative,expressed	Os07g0538400	Similar to Receptor-like protein kinase 4			down
TraesCS2D02G035000	30.4726	-0.962907	0.34084	-2.8251	0.00472656	0.0711965	28	24	17	35	34	42	0.704589	0.59993	0.457858	1.15566	1.23993	1.05987	chr2D	13474355	13476450	-	HXXXD-type acyl-transferase family protein					down
TraesCS3D02G340400	30.4836	-0.963035	0.334395	-2.87994	0.00397753	0.0629374	23	25	21	34	32	46	0.879059	0.949165	0.85904	1.70511	1.77247	1.76309	chr3D	454150508	454155503	-	Amino acid transporter-like protein	Os01g0825800	Amino acid transporter, transmembrane domain containing protein	AT2G40420	AVT6D; Amino acid transporter AVT6D
TraesCS7A02G563900	23.8137	-0.963269	0.388124	-2.48186	0.01307	0.14964	19	22	13	33	22	32	0.474043	0.545254	0.347145	1.08034	0.795475	0.800648	chr7A	733665056	733668517	+	F-box domain containing protein
TraesCS2D02G191800	263.2	-0.963414	0.134303	-7.17346	7.31e-13	1.16e-10	223	225	149	277	297	390	4.01976	4.02892	2.87465	6.55176	7.75873	7.04996	chr2D	136165224	136168253	+	GH3.3	Os07g0592600	Indole-3-acetic acid (IAA)-amido synthetase, Auxin signaling and defense signaling in a pathogen-nonspecific manner			down
TraesCS7D02G320400	31.02	-0.96418	0.343873	-2.80388	0.0050491	0.0747161	18	27	25	28	37	49	0.886446	1.32086	1.31772	1.80934	2.64071	2.41993	chr7D	410113783	410114853	-	transmembrane protein, putative (DUF679 domain membrane protein 1)	Os08g0106501	Protein of unknown function DUF679 family protein
TraesCS2B02G459100	19.9825	-0.964532	0.420368	-2.29449	0.0217622	0.210812	16	13	16	18	25	30	0.583608	0.471038	0.624633	0.861503	1.32154	1.09736	chr2B	653619155	653621681	+	Ubiquinol oxidase	Os04g0600300	Homodimeric diiron-carboxylate protein, Cyanide-resistant respiration in mitochondria, Reactive oxygen species (ROS) scavenging			down
TraesCS4A02G350400	21.425	-0.966181	0.430127	-2.24627	0.0246867	0.22824	8	21	19	28	24	25	0.250266	0.652593	0.636164	1.14935	1.08808	0.784294	chr4A	626697366	626699051	+	Eukaryotic aspartyl protease family protein
TraesCS4A02G386500	12.4062	-0.967464	0.561696	-1.7224	0.0849977	0.469637	6	14	8	22	9	14	0.512073	1.18692	0.73076	2.46369	1.11317	1.19822	chr4A	664153152	664154299	+	Auxin repressed/dormancy associated protein
TraesCS6D02G225500	22.1545	-0.967726	0.397331	-2.43556	0.0148687	0.162934	13	19	18	23	23	36	0.501585	0.728226	0.743322	1.16443	1.28608	1.39293	chr6D	317105080	317106446	-	Ethylene-responsive transcription factor	Os02g0654700	AP2/ERF family protein, Abiotic stress response	AT5G47220	ERF2
TraesCS2D02G197300	52.6818	-0.968386	0.277489	-3.48981	0.00048336	0.0117975	47	27	44	64	61	65	1.28045	0.7307	1.28298	2.28785	2.40843	1.77584	chr2D	144441715	144445480	+	Aldehyde dehydrogenase	Os08g0440800	Glyceraldehyde-3-phosphate dehydrogenase	AT2G24270	ALDH11A3; aldehyde dehydrogenase 11A3	down
TraesCS6B02G175100	168.152	-0.968574	0.150518	-6.43495	1.24e-10	1.4e-08	134	117	128	172	186	261	3.82862	3.32074	3.91428	6.44836	7.70176	7.47834	chr6B	190122662	190124614	-	WRKY transcription factor	Os02g0181300	WRKY71; WRKY transcription factor, Defense response	AT4G31800	WRKY18; WRKY like transcription factor
TraesCS3B02G448900	234.843	-0.968954	0.125664	-7.71068	1.25e-14	2.47e-12	187	185	159	271	228	370	4.19347	4.12112	3.81622	7.97415	7.4098	8.32072	chr3B	689508837	689515429	+	Telomere repeat-binding factor like-protein
TraesCS7A02G041100	39.0085	-0.969905	0.334344	-2.90092	0.00372067	0.0597236	25	29	34	60	23	63	0.952738	1.09785	1.38681	3.00032	1.27028	2.40769	chr7A	19082580	19083963	+	Calcium-dependent lipid-binding domain-containing protein
TraesCS7B02G234500	41.8339	-0.970104	0.291997	-3.32231	0.000892739	0.0192221	25	35	34	47	46	60	0.945903	1.31549	1.37686	2.33339	2.52234	2.27659	chr7B	438879663	438881056	-	RING/U-box superfamily protein	Os06g0534800	Zinc finger, RING-type domain containing protein
TraesCS7D02G081200	63.7395	-0.970134	0.256478	-3.78252	0.00015525	0.00464286	48	51	45	96	46	94	7.88689	8.32427	7.91372	20.6975	10.9537	15.4889	chr7D	48127878	48128325	+	Ubiquitin-conjugating enzyme 23 isoform 1
TraesCS5A02G131200	11.0451	-0.970999	0.557955	-1.74028	0.0818099	0.460944	7	11	7	12	11	18	0.425351	0.663978	0.455252	0.956784	0.968683	1.09686	chr5A	295586795	295589905	+	Strictosidine synthase family protein	Os12g0138800	Six-bladed beta-propeller, TolB-like domain containing protein	AT2G41290	SSL2; Protein STRICTOSIDINE SYNTHASE-LIKE 2
TraesCS3B02G101200	14.3795	-0.971013	0.540694	-1.79586	0.0725163	0.431409	10	14	9	13	7	37	0.275136	0.382637	0.265029	0.469325	0.279116	1.02088	chr3B	68348282	68356139	-	Monocopper oxidase-like protein SKU5	Os01g0100400	Similar to Pectinesterase-like protein
TraesCS4B02G164600	30.3695	-0.97186	0.346342	-2.80607	0.00501497	0.0743574	17	23	28	32	35	44	0.89664	1.20506	1.58063	2.21464	2.67533	2.32728	chr4B	343639105	343641288	+	B3 domain-containing protein
TraesCS2A02G220200	12.7292	-0.972766	0.53723	-1.81071	0.0701864	0.424205	11	12	6	18	8	22	0.693165	0.751167	0.404668	1.48833	0.730589	1.39025	chr2A	207653638	207654729	-	basic helix-loop-helix (bHLH) DNA-binding superfamily protein	Os07g0524000	Conserved hypothetical protein	AT5G54790	VUP4; Vascular-related unknown protein 4	down
TraesCS7D02G182700	23.5698	-0.973501	0.403077	-2.41518	0.0157275	0.1692	17	15	21	17	28	43	0.415689	0.364353	0.549594	0.545445	0.99224	1.05442	chr7D	136203799	136205955	-	ethylene-responsive transcription factor	Os06g0222400	Similar to DRE-binding protein 2	AT1G22190	RAP2-13; Ethylene-responsive transcription factor RAP2-13
TraesCS1D02G268500	54.451	-0.973828	0.278191	-3.50057	0.00046426	0.0113803	26	51	45	73	55	70	0.884731	1.72393	1.63891	3.25944	2.71231	2.38871	chr1D	364028932	364030649	-	Isoflavone reductase-like protein					up
TraesCS5D02G484500	71.2625	-0.974037	0.230066	-4.23373	2.3e-05	0.000909924	49	60	52	70	70	127	1.4169	1.72348	1.60935	2.65599	2.93347	3.68278	chr5D	520719262	520723873	+	Glucose-1-phosphate adenylyltransferase	Os03g0735000	AGPL1; Similar to Glucose-1-phosphate adenylyltransferase large subunit 2 (EC 2.7.7.27) (ADP-glucose synthase) (ADP-glucose pyrophosphorylase) (AGPASE S) (Alpha-D-glucose-1-phosphate adenyl transferase) (BLPL) (Fragment)
TraesCS1D02G378800	16.1841	-0.975139	0.493442	-1.9762	0.0481325	0.344298	18	13	6	17	12	33	0.590046	0.423319	0.210508	0.731215	0.570078	1.08481	chr1D	454769010	454770618	+	AP2/B3 transcription factor family protein	Os05g0549800	Similar to DNA-binding protein RAV1			up
TraesCS1D02G176400	176.218	-0.975846	0.145662	-6.6994	2.09e-11	2.71e-09	135	132	129	180	198	271	3.12297	3.03333	3.19395	5.46374	6.63803	6.28682	chr1D	250922228	250926280	+	Cytochrome P450 family protein	Os10g0512400	Coniferaldehyde 5-hydroxylase, Lignin biosynthesis			up
TraesCS2B02G367500	35.6181	-0.976177	0.322934	-3.02284	0.00250414	0.0439505	24	30	26	30	45	56	1.2983	1.61212	1.50537	2.12946	3.5279	3.03795	chr2B	524002391	524003365	-	Calcium-binding protein	Os04g0492800	Similar to H0425E08.6 protein	AT1G05990	CML7; Calmodulin-like protein 7	down
TraesCS7A02G225000	17.5934	-0.976317	0.458359	-2.13003	0.0331693	0.275938	15	18	7	18	17	31	1.12861	1.34535	0.563707	1.77708	1.8537	2.33905	chr7A	194290010	194290710	-	Pre-mRNA-splicing factor SLU7	Os06g0329300	Conserved hypothetical protein
TraesCS2A02G380900	36.6435	-0.976391	0.323493	-3.01828	0.00254215	0.0445351	30	30	22	47	45	39	0.56612	0.562368	0.444339	1.16377	1.23066	0.738039	chr2A	624394141	624397057	+	Phenylalanine ammonia-lyase	Os04g0518400	Similar to Phenylalanine ammonia-lyase (Fragment)	AT2G37040	PAL1; Phenylalanine ammonia-lyase 1	down
TraesCS1A02G398600	38.1746	-0.977001	0.3263	-2.99418	0.00275181	0.0473064	22	29	34	56	40	41	0.666873	0.873232	1.10307	2.22736	1.75719	1.24632	chr1A	563689951	563691765	+	F-box protein (DUF295)					up
TraesCS4B02G360900	22.2009	-0.977105	0.437608	-2.23283	0.0255601	0.233301	11	20	19	13	26	45	0.806925	1.45741	1.49176	1.25132	2.7641	3.3104	chr4B	650689571	650690289	-	cyclin-dependent kinase inhibitor SMR3-like protein	Os03g0107700	Similar to EL2 protein
TraesCS2A02G169600	35.1816	-0.977284	0.322346	-3.03179	0.00243109	0.0428893	25	33	21	36	44	48	1.18365	1.55206	1.06416	2.2365	3.01909	2.27904	chr2A	124390687	124391900	+	SPX domain-containing protein	Os03g0406100	SPX5; SPX domain-containing protein, Negative regulation of phosphate signaling, Pi homeostasis			up
TraesCS2A02G194400	23.3735	-0.977553	0.403429	-2.42311	0.0153883	0.166839	11	17	24	25	28	32	0.391748	0.601416	0.914807	1.16825	1.44515	1.14286	chr2A	162413667	162418991	+	UPF0553 protein	Os07g0588800	Protein of unknown function DUF2419 domain containing protein			down
TraesCS1A02G179400	69.6069	-0.977798	0.249073	-3.92574	8.65e-05	0.00285285	44	51	60	70	95	85	3.6036	4.14921	5.25943	7.52254	11.2758	6.98119	chr1A	324490254	324490897	+	Response to low sulfur protein, putative	Os10g0509401	Conserved hypothetical protein	AT3G49580	LSU1	up
TraesCS6B02G274800	11.6576	-0.978495	0.577164	-1.69535	0.0900087	0.484234	6	11	9	7	19	16	0.310256	0.565032	0.498099	0.474953	1.42384	0.829691	chr6B	496986566	496987585	+	Acetylglutamate kinase-like protein	Os02g0657600	N-acetyl glutamate kinase 2
TraesCS3D02G039400	32.3932	-0.978566	0.328375	-2.98003	0.00288223	0.0489658	25	25	23	32	33	56	0.97601	0.96954	0.961049	1.63926	1.8671	2.19245	chr3D	14998818	15000168	+	Basic 7S globulin 2	Os01g0140100	Peptidase A1 domain containing protein
TraesCS3A02G309000	16.2239	-0.97979	0.502636	-1.9493	0.0512594	0.356972	10	8	18	28	12	19	0.374333	0.297481	0.721165	1.37531	0.650997	0.713246	chr3A	547233557	547235075	-	Glutathione S-transferase					down
TraesCS3D02G024700	93.0974	-0.981589	0.196262	-5.00142	5.69e-07	3.29e-05	77	65	67	113	88	144	2.28674	1.91757	2.12963	4.4034	3.78746	4.28861	chr3D	8336384	8341411	-	Cytochrome P450, putative, expressed
TraesCS2D02G172100	338.372	-0.981794	0.106833	-9.18995	3.93e-20	1.27e-17	271	235	252	393	350	504	10.5409	9.08007	10.4909	20.0579	19.7295	19.6593	chr2D	115951774	115956191	-	AP-4 complex subunit mu	Os07g0620300	Clathrin adaptor, mu subunit domain containing protein	AT4G24550	AP4M	down
TraesCS5B02G029300	52.6205	-0.982056	0.261639	-3.75347	0.000174405	0.00510811	35	49	34	60	58	75	0.686765	0.955098	0.71404	1.54481	1.64933	1.4758	chr5B	29337289	29339976	+	9-cis-epoxycarotenoid dioxygenase	Os12g0617400	Viviparous-14	AT1G30100	NCED5; Probable 9-cis-epoxycarotenoid dioxygenase NCED5, chloroplastic
TraesCS1D02G066000	26.1263	-0.982856	0.373894	-2.6287	0.00857107	0.110141	19	22	18	32	19	48	0.538778	0.619713	0.546302	1.19066	0.780817	1.36498	chr1D	47706578	47716370	+	Transducin/WD-like repeat-protein	Os05g0144100	WD40 repeat-like domain containing protein			up
TraesCSU02G009400	32.4572	-0.982857	0.35393	-2.77698	0.00548665	0.0796187	19	17	36	40	33	46	0.900384	0.800267	1.82591	2.48724	2.26635	2.18605	chrUn	12635252	12637118	-	Receptor-like protein kinase
TraesCS1D02G156000	214.027	-0.983322	0.138537	-7.09792	1.27e-12	1.96e-10	159	166	154	286	206	293	2.68617	2.78584	2.78459	6.33995	5.04363	4.96399	chr1D	219723762	219730976	-	Coatomer subunit gamma	Os07g0201100	Similar to Coatomer gamma subunit (Gamma-coat protein) (Gamma-COP)	AT4G34450	Coatomer subunit gamma	up
TraesCS2D02G583000	124.127	-0.983451	0.169452	-5.80373	6.49e-09	5.5e-07	95	98	85	153	127	176	3.55113	3.63898	3.40067	7.50442	6.87995	6.59754	chr2D	643435027	643436437	+	Peroxidase	Os04g0689000	Similar to Peroxidase (EC 1.11.1.7)			down
TraesCS5D02G122700	55.3784	-0.984075	0.265387	-3.70807	0.000208841	0.00590031	40	38	45	65	70	64	1.24689	1.1767	1.50136	2.65868	3.16232	2.00067	chr5D	177675436	177677242	-	Fructose-bisphosphate aldolase	Os11g0171300	Fructose-bisphosphate aldolase, chloroplast precursor (EC 4.1.2.13) (ALDP)	AT4G38970	FBA2; Fructose-bisphosphate aldolase
TraesCS3B02G538300	24.1875	-0.984721	0.42161	-2.33562	0.0195111	0.195643	11	21	22	15	32	43	0.443223	0.840544	0.948759	0.793056	1.86861	1.7375	chr3B	777996530	777997838	-	Calcium binding protein	Os01g0949500	Similar to Calmodulin (CaM)
TraesCS1A02G215900	22.7785	-0.98501	0.386427	-2.54902	0.0108027	0.130338	17	18	16	26	24	34	0.576989	0.606879	0.581222	1.15791	1.18051	1.15724	chr1A	381819326	381822599	+	Kinase family protein	Os10g0564500	Serine/threonine protein kinase, Hyperosmotic stress response	AT2G44830	Protein kinase superfamily protein	up
TraesCS2A02G099800	22.3764	-0.985655	0.40491	-2.43426	0.0149224	0.163313	20	14	16	34	19	29	0.784874	0.54577	0.672038	1.75078	1.0806	1.14129	chr2A	52569231	52579835	-	Subtilisin-like protease	Os07g0685800	Short-chain dehydrogenase/reductase SDR domain containing protein			up
TraesCS1D02G389100	10.2331	-0.986688	0.583276	-1.69163	0.0907164	0.485845	6	11	6	12	10	16	0.616884	1.12346	0.660248	1.61889	1.49002	1.64968	chr1D	460982006	460982659	-	Avr9/Cf-9 rapidly elicited protein					up
TraesCS1A02G073300	30.29	-0.986826	0.350274	-2.8173	0.00484294	0.0726072	19	31	18	41	27	44	0.46181	0.748485	0.468259	1.30761	0.951071	1.07248	chr1A	57209812	57212757	-	Kinase, putative	Os05g0130100	Hypothetical conserved gene			up
TraesCS2D02G172500	14.0875	-0.986843	0.514753	-1.91712	0.0552228	0.373486	12	14	6	13	12	29	0.424495	0.491962	0.227168	0.603418	0.615194	1.02877	chr2D	116553955	116555635	-	Purple acid phosphatase					down
TraesCS5A02G083800	11.0947	-0.98692	0.581357	-1.69761	0.0895805	0.483256	10	11	4	8	15	18	1.50267	1.64197	0.643318	1.57738	3.26658	2.71245	chr5A	109668491	109668841	+	Alpha-1,4-glucan-protein synthase [UDP-forming]
TraesCS2B02G159400	79.0214	-0.987184	0.230484	-4.2831	1.84e-05	0.000750594	67	50	59	114	78	95	2.92293	2.16683	2.75486	6.52576	4.93148	4.15618	chr2B	132855873	132861133	-	Pectinesterase	Os07g0655600	Pectin lyase fold/virulence factor domain containing protein	AT5G18990	PME55; Probable pectinesterase 55	down
TraesCS1D02G122600	221.676	-0.988557	0.133568	-7.40116	1.35e-13	2.43e-11	164	193	140	242	230	351	5.31977	6.21896	4.8605	10.3002	10.8122	11.4178	chr1D	123698810	123700435	-	Tectonin beta-propeller repeat-containing protein 1					up
TraesCS2B02G278400	18.5058	-0.989272	0.448554	-2.20547	0.0274211	0.243648	12	16	13	19	27	20	0.782352	1.03622	0.907127	1.62539	2.55108	1.30761	chr2B	384341702	384342603	-	Autophagy-related protein 2	Os07g0115500	Hypothetical protein			down
TraesCS7D02G431500	30.1672	-0.99081	0.349176	-2.83756	0.00454596	0.069087	16	23	28	38	30	43	0.52189	0.745244	0.97751	1.6264	1.41814	1.40655	chr7D	550974531	550982061	-	Glutathione synthetase	Os12g0263000	Similar to Glutathione synthase
TraesCS3D02G078500	55.5172	-0.992511	0.25222	-3.9351	8.32e-05	0.00276172	37	44	43	64	53	90	2.15399	2.54452	2.67925	4.88882	4.47153	5.25425	chr3D	39031899	39032935	-	NAC domain-containing protein	Os01g0104500	No apical meristem (NAM) protein domain containing protein
TraesCS6D02G297800	38.57	-0.992752	0.305266	-3.25209	0.00114558	0.0233731	29	34	23	41	47	53	1.15788	1.34852	0.982875	2.148	2.71959	2.12212	chr6D	408693058	408694378	-	HCO3- transporter family
TraesCS5A02G468300	193.239	-0.993979	0.146447	-6.78731	1.14e-11	1.55e-09	121	175	135	220	205	289	4.2832	6.15365	5.11471	10.2185	10.5166	10.2591	chr5A	645726140	645727775	+	NAC domain-containing protein, putative	Os03g0815100	Similar to OsNAC6 protein
TraesCS4D02G321000	10.7569	-0.99407	0.571874	-1.73827	0.0821635	0.461707	6	10	8	9	13	18	0.504723	0.835629	0.72027	0.993408	1.58484	1.51845	chr4D	483965794	483966521	+	Defensin	Os03g0130300	Similar to Cp-thionin	AT2G02130	PDF2.3; Defensin-like protein 1
TraesCS3D02G256600	41.4422	-0.99423	0.307439	-3.2339	0.00122111	0.024658	41	31	21	38	46	71	1.15333	0.866246	0.632253	1.4026	1.87528	2.00287	chr3D	358563318	358565192	-	Protein kinase-like	Os01g0699100	Serine/threonine protein kinase domain containing protein
TraesCS4B02G322700	50.359	-0.994834	0.282872	-3.5169	0.000436618	0.0108168	48	33	32	46	49	96	1.28708	0.879003	0.918372	1.61847	1.90415	2.58145	chr4B	613157952	613160922	-	MLO-like protein	Os03g0129100	Seven transmembrane protein MLO2	AT2G17430	MLO7; MLO-like protein 7
TraesCS1D02G166100	35.4862	-0.995492	0.319159	-3.11911	0.00181397	0.034022	22	34	23	43	39	48	1.38468	2.12577	1.54938	3.55121	3.55737	3.02966	chr1D	237145770	237149901	-	Thylakoid lumenal 17.4 kDa protein, chloroplastic	Os10g0502000	Similar to Thylakoid lumenal 17.4 kDa protein (P17.4) (Fragment)			up
TraesCS2A02G324800	94.819	-0.995716	0.204965	-4.85798	1.19e-06	6.41e-05	67	70	73	102	121	121	1.62251	1.68392	1.89207	3.24112	4.24655	2.93849	chr2A	554741210	554744092	-	Glycosyl hydrolase family 5 protein	Os04g0481200	Similar to H0510A06.2 protein	AT1G13130		down
TraesCS4B02G358700	41.3881	-0.996092	0.291389	-3.41843	0.000629843	0.0146321	35	28	29	45	48	59	1.67212	1.32883	1.48287	2.82095	3.32339	2.8267	chr4B	649359374	649361289	-	Cold regulated protein 27
TraesCS6B02G350400	12.3058	-0.99649	0.567079	-1.75723	0.078878	0.450883	6	11	10	16	18	9	0.257077	0.468183	0.45858	0.899527	1.11769	0.386706	chr6B	615605331	615606561	+	Ethylene-responsive transcription factor	Os02g0764700	Similar to Ethylene-responsive transcription factor 4 (Ethylene-responsive element binding factor 4) (Related to APETALA-2 protein 5) (EREBP-4) (AtERF4)
TraesCS7A02G412000	25.282	-0.99949	0.381454	-2.62021	0.00878753	0.11214	25	14	17	30	30	32	0.693629	0.385857	0.504824	1.09217	1.20628	0.890357	chr7A	602985980	602988642	+	Glycosyltransferase	Os06g0707000	Glycosyltransferase AER61, uncharacterised domain containing protein
TraesCS5A02G307400	53.4802	-0.999526	0.269305	-3.71151	0.000206029	0.00583375	40	46	33	47	69	81	1.13366	1.29507	1.00102	1.74785	2.83408	2.30216	chr5A	520092612	520096620	+	Serine carboxypeptidase family protein	Os09g0462875	Peptidase S10, serine carboxypeptidase domain containing protein
TraesCS2B02G159700	230.673	-0.999602	0.136393	-7.32881	2.32e-13	3.96e-11	208	154	151	280	242	328	6.51851	4.79422	5.06484	11.514	10.9911	10.3083	chr2B	133169047	133175208	-	BTB-POZ and MATH domain protein	Os07g0655300	Kelch related domain containing protein	AT5G19000	BPM1	down
TraesCS1B02G319900	133.169	-1.00014	0.166232	-6.01653	1.78e-09	1.68e-07	102	90	104	148	135	213	5.53482	4.85129	6.04004	10.5378	10.6164	11.5907	chr1B	543903417	543905433	-	Leucine-rich repeat receptor-like protein kinase family	Os05g0491400	Similar to LRR protein	AT2G27060	Leucine-rich repeat protein kinase family protein	up
TraesCS4B02G131500	63.0766	-1.00116	0.244153	-4.10054	4.12e-05	0.00149619	53	53	35	79	56	101	1.2718	1.26337	0.898904	2.48744	1.94746	2.43047	chr4B	171652540	171663159	-	Protein ZINC INDUCED FACILITATOR-LIKE 1	Os12g0133100	Similar to cDNA clone:J023128K07, full insert sequence
TraesCS5B02G330100	42.0367	-1.00471	0.292149	-3.43901	0.000583838	0.0137382	30	27	36	53	40	63	1.02681	0.917999	1.31878	2.38027	1.98411	2.16239	chr5B	514278252	514279918	-	MYB transcription factor	Os09g0538400	Similar to P-type R2R3 Myb protein (Fragment)	AT4G34990	MYB32; Transcription factor MYB32
TraesCS3A02G439200	34.02	-1.0049	0.349664	-2.87391	0.00405426	0.0637763	26	23	26	57	31	35	0.646855	0.568425	0.692326	1.86076	1.11772	0.87323	chr3A	682326112	682330731	-	Kinase family protein	Os01g0925700	Similar to predicted protein
TraesCS4A02G033500	53.9536	-1.00499	0.263767	-3.81015	0.000138884	0.00423018	36	43	40	59	69	68	1.95146	2.31546	2.32071	4.19654	5.42057	3.69652	chr4A	25699790	25700762	-	Blue copper protein
TraesCS6D02G211700	44.5907	-1.00503	0.285825	-3.51623	0.000437725	0.0108285	28	36	35	43	48	76	0.609752	0.77877	0.815769	1.2287	1.51487	1.65972	chr6D	299049879	299055302	+	Cryptochrome	Os02g0625000	Cryptochrome 2, blue light photoreceptor, Promotion of flowering time
TraesCS2A02G288000	21.5403	-1.00614	0.411434	-2.44544	0.0144676	0.159738	14	23	11	27	21	32	0.593577	0.968698	0.499166	1.50209	1.29035	1.36059	chr2A	493832187	493834351	+	Ethylene-responsive transcription factor	Os04g0398000	Pathogenesis-related transcriptional factor and ERF domain containing protein	AT5G13910	LEP	down
TraesCS2A02G349100	12.6405	-1.00768	0.543277	-1.85483	0.063621	0.403822	15	7	6	17	14	15	0.759994	0.352313	0.325367	1.13019	1.02798	0.762144	chr2A	588244524	588245564	-	Calcium-binding protein	Os04g0492800	Similar to H0425E08.6 protein	AT1G05990	CML7; Calmodulin-like protein 7	down
TraesCS1D02G321300	34.6141	-1.00848	0.339075	-2.97421	0.00293744	0.0497283	26	25	25	35	51	38	0.922214	0.880866	0.949079	1.62896	2.62161	1.35167	chr1D	414775539	414778229	+	GDSL esterase/lipase	Os05g0506450	Similar to esterase			up
TraesCS3D02G433755	71.4846	-1.00903	0.234248	-4.30752	1.65e-05	0.000681012	42	52	64	77	71	120	3.9914	4.90898	6.50969	9.60175	9.77854	11.4363	chr3D	546649560	546650114	-
TraesCS2B02G424500	28.4073	-1.01006	0.385546	-2.61982	0.00879765	0.112178	27	23	13	21	42	41	0.529987	0.448478	0.273117	0.540884	1.19479	0.807073	chr2B	610595261	610599733	-	Prolyl endopeptidase	Os04g0561500	Similar to Prolyl endopeptidase (EC 3.4.21.26) (Post-proline cleaving enzyme) (PE)	AT1G76140	Prolyl oligopeptidase family protein	down
TraesCS2A02G381600	16.1912	-1.0107	0.471677	-2.14278	0.0321309	0.27045	16	10	10	14	18	29	0.650653	0.403962	0.435244	0.747034	1.06082	1.18265	chr2A	625007069	625008564	-	Kinase family protein	Os02g0625300	Similar to PEPC kinase	AT2G37050	Leucine-rich repeat protein kinase family protein (Fragment)	down
TraesCS2D02G347300	132.074	-1.01083	0.174045	-5.80785	6.33e-09	5.38e-07	99	111	82	139	162	184	3.69019	4.11005	3.27138	6.79846	8.75119	6.87793	chr2D	445396017	445397519	+	B-box zinc finger protein	Os04g0493000	Similar to H0425E08.14 protein	AT1G06040	BBX24; B-box zinc finger protein 24	down
TraesCS4B02G062900	22.1468	-1.01152	0.396145	-2.55341	0.0106673	0.129132	20	15	14	24	25	33	0.625665	0.466138	0.468752	0.985159	1.13342	1.03527	chr4B	54863027	54864880	+	Sugar transporter family protein	Os11g0637200	Similar to Sorbitol transporter
TraesCS3A02G361500	18.538	-1.01365	0.444812	-2.27884	0.0226768	0.21627	17	15	9	17	25	26	0.683936	0.599473	0.387537	0.897426	1.45763	1.04898	chr3A	609827660	609828970	-	Aspartic proteinase nepenthesin-1, putative	Os01g0844500	Peptidase aspartic, catalytic domain containing protein	AT5G02190	PCS1; Aspartic proteinase PCS1
TraesCS2A02G281900	15.4084	-1.01486	0.484174	-2.09606	0.0360768	0.291195	7	16	11	19	16	22	0.624712	1.41845	1.0507	2.22494	2.06938	1.96894	chr2A	471005208	471005798	-	cotton fiber protein	Os04g0382400	Similar to OSIGBa0092E09.7 protein			down
TraesCS6D02G300400	19.2996	-1.01499	0.458684	-2.21282	0.0269101	0.24053	13	13	16	26	27	15	0.336606	0.334375	0.443406	0.883354	1.01317	0.38949	chr6D	410115211	410118832	-	Galactoside 2-alpha-L-fucosyltransferase	Os02g0763200	Similar to Galactoside 2-alpha-L-fucosyltransferase (EC 2.4.1.69) (Xyloglucan alpha-(1,2)-fucosyltransferase) (AtFUT1)
TraesCS2D02G100700	35.0941	-1.01598	0.324068	-3.13507	0.00171814	0.0326197	20	30	27	42	42	44	0.606596	0.903863	0.87647	1.67148	1.84611	1.33829	chr2D	52851898	52853720	+	NAC domain protein,	Os07g0683200	Similar to NAC domain transcription factor			down
TraesCS3B02G288300	30.9475	-1.0168	0.339023	-2.99921	0.00270682	0.0467217	21	26	21	37	37	39	1.00601	1.23728	1.07673	2.32577	2.56876	1.87359	chr3B	462890522	462891675	+	Protein kinase-like	Os01g0699500	Serine/threonine protein kinase domain containing protein
TraesCS7A02G314800	70.1332	-1.0179	0.248224	-4.10072	4.12e-05	0.00149607	50	38	66	67	77	119	2.89482	2.18548	4.08977	5.0899	6.46072	6.90916	chr7A	448486167	448487177	+	F-box/RNI-like/FBD-like domains-containing protein
TraesCS5D02G473800	347.383	-1.01791	0.108379	-9.39213	5.88e-21	2.02e-18	247	257	262	369	368	562	13.4167	13.8674	15.2319	26.3002	28.9693	30.6135	chr5D	513893897	513895092	+	Beta purothionin
TraesCS7D02G452000	18.6771	-1.01855	0.456656	-2.23045	0.0257175	0.23417	21	8	12	25	21	22	0.879059	0.33266	0.53763	1.37316	1.27397	0.923525	chr7D	571812764	571814470	+	Patatin	Os06g0677000	Hypothetical conserved gene
TraesCS2B02G552800	164.979	-1.01901	0.148924	-6.8425	7.78e-12	1.09e-09	128	119	116	183	188	239	3.54951	3.27806	3.44287	6.65876	7.55538	6.64636	chr2B	748700958	748702859	+	Loricrin-like protein	Os04g0640900	Similar to ORW1943Ba0077G13.1 protein			down
TraesCS2B02G210600	233.104	-1.01941	0.127144	-8.01776	1.08e-15	2.34e-13	166	185	162	261	264	337	3.97432	4.39985	4.1512	8.19933	9.16006	8.09118	chr2B	194378550	194380852	+	GH3.3	Os07g0592600	Indole-3-acetic acid (IAA)-amido synthetase, Auxin signaling and defense signaling in a pathogen-nonspecific manner			down
TraesCS6D02G138000	20.5497	-1.0197	0.417139	-2.44451	0.014505	0.160116	11	15	19	23	23	30	0.452911	0.613512	0.837293	1.2426	1.37242	1.23871	chr6D	106696918	106699523	+	Bidirectional sugar transporter SWEET	Os01g0541800	MtN3 and saliva related transmembrane protein family protein
TraesCS3B02G269100	17.3436	-1.0205	0.453174	-2.25188	0.0243296	0.226002	15	12	11	19	23	21	1.26382	1.00436	0.991954	2.10054	2.80842	1.77436	chr3B	433570926	433572117	-	RADIALIS-like transcription factor	Os01g0663051	Similar to SANT/MYB protein
TraesCS3D02G022100	17.2436	-1.02057	0.487812	-2.09214	0.0364259	0.292857	13	19	6	17	26	19	0.536515	0.778939	0.265029	0.920599	1.55507	0.786356	chr3D	7177346	7178987	+	PAP fibrillin domain containing protein,expressed	Os01g0120500	Similar to PAP fibrillin domain containing protein,expressed
TraesCS6D02G106600	245.596	-1.02272	0.131902	-7.75366	8.93e-15	1.78e-12	149	203	188	282	252	383	14.4729	19.5874	19.5448	35.942	35.4739	37.3074	chr6D	69904838	69905494	-	disease resistance protein (TIR-NBS-LRR class)
TraesCS2B02G137700	290.609	-1.02284	0.114773	-8.91187	5.02e-19	1.52e-16	210	241	189	337	308	436	13.8799	15.8232	13.37	29.2267	29.5023	28.8988	chr2B	104580530	104581647	-	Zinc finger protein 512B family					down
TraesCS4A02G474100	20.5455	-1.02458	0.421338	-2.43174	0.0150266	0.163926	16	10	19	21	22	34	0.625572	0.388391	0.795087	1.07736	1.24658	1.3331	chr4A	733695945	733700152	-	MYB-related transcription factor	Os06g0105800	Homeodomain-like containing protein	AT4G01280	RVE5; Protein REVEILLE 5
TraesCS7B02G067200	15.6863	-1.02513	0.508774	-2.0149	0.0439151	0.32713	9	16	10	16	9	37	0.4347	0.767677	0.516952	1.01403	0.629983	1.79216	chr7B	72511663	72513867	+	Aldose 1-epimerase	Os02g0575800	Aldose-1-epimerase domain containing protein
TraesCS3A02G405000	11.9251	-1.0255	0.551229	-1.86039	0.062831	0.400652	11	7	8	17	14	12	0.812576	0.513666	0.632506	1.6478	1.49878	0.888955	chr3A	649808649	649811323	+	Cytochrome c	Os01g0885000	Similar to Cytochrome c	AT4G10040	CYTC-2
TraesCS3A02G461400	13.2817	-1.02569	0.540556	-1.89747	0.0577664	0.383385	10	7	12	24	9	16	0.414	0.287879	0.531722	1.30375	0.539985	0.664274	chr3A	697281152	697285276	-	Fork head transcription factor 1	Os08g0528900	Similar to Transcriptional activator FHA1
TraesCS3B02G063500	48.8646	-1.02571	0.288131	-3.55988	0.000371028	0.00944835	28	38	41	41	62	79	4.24373	5.72118	6.65086	8.15374	13.6182	12.0073	chr3B	35640294	35640641	+	Non-specific lipid-transfer protein
TraesCS1B02G337400	75.5475	-1.02585	0.229115	-4.47745	7.55e-06	0.000340324	53	47	65	76	93	110	1.94666	1.71484	2.55524	3.66279	4.95037	4.05168	chr1B	564907284	564909441	+	Tetratricopeptide repeat (TPR)-like superfamily protein	Os05g0506000	Similar to MS5-like protein (Fragment)			up
TraesCS7B02G061100	38.6759	-1.02631	0.32839	-3.12529	0.00177632	0.0335251	20	26	38	39	52	50	0.790758	1.02117	1.60805	2.0233	2.97959	1.98249	chr7B	63768023	63769356	+	Ring finger protein, putative	Os06g0192800	Similar to RING-H2 finger protein ATL1R (RING-H2 finger protein ATL8)
TraesCS4B02G188100	25.9879	-1.02656	0.373235	-2.75043	0.00595164	0.084438	20	23	14	32	31	32	0.498993	0.570038	0.373849	1.0476	1.1209	0.800648	chr4B	408975363	408979015	+	Xyloglucan 6-xylosyltransferase 1	Os03g0300000	Similar to Xyloglucan 6-xylosyltransferase (EC 2.4.2.39) (AtXT1)	AT3G62720	XXT1
TraesCS1D02G118000	10.0903	-1.02745	0.590855	-1.73891	0.0820498	0.461329	8	6	8	9	14	14	0.578804	0.431226	0.619492	0.854412	1.46794	1.01577	chr1D	114064549	114065277	-	Plant/MSJ11-3 protein, putative	Os05g0176700	Conserved hypothetical protein	AT1G52720		up
TraesCS7A02G407800	44.5427	-1.02765	0.281176	-3.65482	0.000257367	0.00702658	37	35	26	49	49	68	1.36374	1.28147	1.02567	2.36978	2.61737	2.51342	chr7A	593457732	593459502	+	UPF0114 protein YqhA	Os06g0710300	Uncharacterised conserved protein UCP022348 domain containing protein
TraesCS3B02G112300	48.4281	-1.02802	0.275848	-3.72677	0.000193948	0.00557508	36	44	27	56	45	82	0.739972	0.898415	0.593991	1.51037	1.34049	1.69026	chr3B	78545843	78550974	-	Kinase family protein	Os01g0548600	Protein kinase, catalytic domain domain containing protein
TraesCS5D02G261400	18.7425	-1.02809	0.452239	-2.27333	0.0230061	0.218027	7	20	14	23	21	25	0.278435	0.790255	0.596016	1.20043	1.21056	0.997225	chr5D	367809051	367810376	+	F-box protein	Os09g0517800	Cyclin-like F-box domain containing protein
TraesCS4D02G285800	22.6283	-1.02851	0.398758	-2.57928	0.0099006	0.122402	18	18	14	30	17	39	1.10522	1.09789	0.920043	2.41702	1.51274	2.40142	chr4D	456128427	456129285	-	SAUR-like auxin-responsive family protein	Os03g0170100	Conserved hypothetical protein
TraesCS3B02G093300	45.4152	-1.0288	0.282956	-3.6359	0.000277008	0.00746317	39	29	32	48	44	80	1.57143	1.16075	1.38001	2.53778	2.56934	3.23256	chr3B	62313202	62315456	-	NAC domain protein	Os01g0104200	No apical meristem (NAM) protein domain containing protein
TraesCS3A02G255700	53.8219	-1.02977	0.258196	-3.98831	6.65e-05	0.0022795	36	46	36	56	63	81	1.11692	1.41772	1.19544	2.27977	2.8327	2.52019	chr3A	477430244	477431943	+	Protein kinase-like	Os01g0699500	Serine/threonine protein kinase domain containing protein			down
TraesCS7D02G174500	14.643	-1.03056	0.503124	-2.04831	0.0405292	0.312685	13	6	13	13	17	25	0.557452	0.25558	0.596639	0.73146	1.05646	1.07506	chr7D	126815199	126816428	+	AR781, pheromone receptor-like protein (DUF1645)	Os06g0215100	Protein of unknown function DUF1645 family protein	AT2G15760
TraesCS4D02G341800	28.6415	-1.03189	0.359728	-2.86853	0.00412386	0.0646325	19	23	21	24	31	54	0.991224	1.19195	1.17258	1.64291	2.34379	2.82513	chr4D	498572979	498576397	+	2-oxoglutarate (2OG) and Fe(II)-dependent oxygenase superfamily protein	Os03g0122300	Similar to Oxidoreductase, 2OG-Fe oxygenase family protein, expressed
TraesCS6B02G450200	15.5912	-1.03216	0.485342	-2.12668	0.033447	0.277327	8	15	11	23	16	18	0.314418	0.585625	0.462715	1.18612	0.911331	0.709441	chr6B	709019360	709020883	-	Aquaporin	Os02g0823100	Similar to Plasma membrane intrinsic protein (Plasma membrane integral protein ZmPIP1-5)	AT2G45960	PIP1B; Plasma membrane intrinsic protein 1B
TraesCS6A02G168900	35.3139	-1.03222	0.325009	-3.17597	0.00149337	0.0290318	32	22	23	40	45	44	0.723444	0.49407	0.556527	1.18658	1.47437	0.99755	chr6A	176291828	176294160	-	Receptor-like protein kinase	Os06g0625200	Protein kinase-like domain containing protein
TraesCS4A02G044000	47.6304	-1.03324	0.285345	-3.62103	0.000293428	0.00783534	31	31	42	43	55	81	0.979659	0.973165	1.42058	1.78305	2.51892	2.567	chr4A	36611905	36614393	-	Cytochrome b561 and DOMON domain-containing protein	Os03g0194900	Uncharacterised conserved protein UCP037471 domain containing protein
TraesCS3A02G283300	13.8034	-1.03381	0.526431	-1.96382	0.0495511	0.350181	4	13	13	17	15	19	0.223253	0.720763	0.776577	1.245	1.2133	1.06345	chr3A	511752169	511753509	+	HVA22-like protein	Os01g0728150	Similar to HVA22F (HVA22-LIKE PROTEIN F)	AT2G42820	HVA22F; HVA22-like protein f	down
TraesCS6D02G145600	18.259	-1.03382	0.440064	-2.34925	0.0188111	0.190909	11	17	12	25	17	26	0.341282	0.523939	0.398479	1.01776	0.764379	0.808949	chr6D	116334397	116337766	+	LEM3 (Ligand-effect modulator 3)-like	Os02g0173800	Protein of unknown function DUF284, transmembrane eukaryotic family protein	AT1G79450	ALIS5; ALA-interacting subunit 5
TraesCS7B02G398900	20.4326	-1.03497	0.419221	-2.4688	0.0135569	0.15319	20	15	10	25	19	33	1.55586	1.15916	0.832613	2.55189	2.14207	2.57443	chr7B	665410435	665416586	+	Transmembrane-like protein	Os02g0176400	Uncharacterised protein family UPF0414 domain containing protein
TraesCS4B02G297100	113.71	-1.03536	0.184801	-5.60257	2.11e-08	1.67e-06	73	96	79	132	134	153	3.95306	5.16408	4.57869	9.37924	10.5161	8.30862	chr4B	582572053	582573026	+	Jasmonate ZIM domain protein	Os03g0181100	Tify domain containing protein	AT1G17380	TIFY11A; Protein TIFY 11A
TraesCS1D02G175700	20.5777	-1.03837	0.424589	-2.44558	0.0144619	0.159709	9	19	17	22	20	36	0.270326	0.566905	0.546509	0.867063	0.870591	1.08436	chr1D	250069099	250070854	-	Cytochrome P450 family protein	Os10g0515200	Cytochrome P450 family protein			up
TraesCS7B02G427400	24.9636	-1.0384	0.389572	-2.66549	0.00768754	0.101735	20	13	21	26	34	31	1.64566	1.06259	1.84941	2.80716	4.05443	2.558	chr7B	696594589	696595229	-	NHL domain-containing protein, putative	Os06g0646100	Conserved hypothetical protein
TraesCS7A02G168700	17.6277	-1.03963	0.48256	-2.1544	0.0312085	0.265795	10	21	8	24	11	33	0.412059	0.859588	0.35282	1.29764	0.656888	1.36364	chr7A	125467355	125471311	+	Phosphoserine phosphatase	Os11g0629500	Similar to Phosphoserine phosphatase, chloroplast precursor (EC 3.1.3.3) (PSP) (O-phosphoserine phosphohydrolase) (PSPase)
TraesCS5A02G337000	20.9328	-1.04016	0.413206	-2.51729	0.0118261	0.139235	19	17	10	22	22	35	1.19728	1.06415	0.674447	1.81907	2.00912	2.21177	chr5A	545601250	545602086	+	Syringolide-induced protein 14-1-1	Os09g0542900	Conserved hypothetical protein	AT1G20310	Putative uncharacterized protein
TraesCS1D02G259400	45.8286	-1.04135	0.276155	-3.77088	0.000162671	0.00483371	37	30	33	54	46	72	0.755229	0.608289	0.720932	1.44628	1.36074	1.47379	chr1D	352232887	352236392	-	Receptor-like kinase	Os05g0414700	Similar to BRASSINOSTEROID INSENSITIVE 1-associated receptor kinase 1			up
TraesCS7D02G101400	22.474	-1.04206	0.398181	-2.61706	0.00886919	0.112788	21	13	15	23	26	35	1.18209	0.726917	0.903701	1.69879	2.12101	1.97572	chr7D	60591886	60592822	-	S-locus lectin protein kinase family protein
TraesCS4D02G294000	61.9271	-1.04377	0.248299	-4.20369	2.63e-05	0.00102141	50	41	44	56	73	104	2.61885	2.13322	2.46659	3.84867	5.54118	5.46261	chr4D	464393571	464394874	-	LURP-one-like protein	Os03g0179700	Similar to OSIGBa0140O07.11 protein	AT2G05910	Protein LURP-one-related 6
TraesCS1D02G239900	23.8181	-1.04451	0.382315	-2.73206	0.00629389	0.0880335	15	20	17	26	24	40	0.534563	0.708026	0.648426	1.21581	1.23953	1.42954	chr1D	329729988	329732073	+	Annexin	Os05g0382900	Similar to annexin-like protein RJ4	AT5G12380	ANNAT8; Annexin	up
TraesCS2D02G590200	32.173	-1.04604	0.333184	-3.13953	0.00169218	0.0322347	18	27	25	35	34	52	0.754677	1.12451	1.12184	1.92548	2.06589	2.18635	chr2D	646417385	646419686	+	Peroxisomal membrane (Mpv17/PMP22) family protein					down
TraesCS7A02G211100	171.659	-1.04707	0.145076	-7.21743	5.3e-13	8.6e-11	129	121	123	210	178	253	2.85639	2.66149	2.91499	6.10141	5.71198	5.61792	chr7A	174195189	174199156	+	Receptor-like kinase	Os06g0274500	SERL2; Similar to SERK1 (Fragment)	AT5G16000	NIK1; Protein NSP-INTERACTING KINASE 1
TraesCS2B02G116900	47.2766	-1.0475	0.289356	-3.6201	0.000294493	0.00785555	24	36	42	58	55	61	0.549412	0.818655	1.02906	1.7422	1.82469	1.40037	chr2B	80120572	80123113	-	Ethylene insensitive 3	Os07g0685700	Transcription factor, Response to ethylene stimulus, Wound signaling			down
TraesCS2A02G579000	65.4971	-1.04774	0.236109	-4.43754	9.1e-06	0.000401257	48	49	45	87	70	85	9.96729	10.1075	10.0012	23.7049	21.0656	17.7003	chr2A	771934078	771934508	+	Defensin					down
TraesCS2B02G417300	13.8579	-1.04812	0.554208	-1.89121	0.0585966	0.386358	2	15	13	15	15	22	0.16744	1.24747	1.16487	1.6478	1.81995	1.84705	chr2B	596897876	596898505	-	Peptidoglycan-binding LysM domain-containing protein	Os04g0572800	Similar to OSIGBa0147H17.4 protein	AT5G62150		down
TraesCS5A02G424800	19.8144	-1.04849	0.427711	-2.45141	0.0142299	0.158035	13	18	12	29	20	24	0.830104	1.14176	0.820114	2.4298	1.8508	1.53684	chr5A	610184778	610185696	-	Dehydrin
TraesCS4A02G047400	11.5582	-1.0486	0.569979	-1.83971	0.0658102	0.410376	5	7	13	15	9	20	0.414	0.575757	1.15207	1.62969	1.07997	1.66068	chr4A	38694243	38696656	-	DNAse I-like superfamily protein	Os03g0205150	Hypothetical conserved gene	AT4G37608	Putative uncharacterized protein AT4g37600
TraesCS4B02G177900	27.5089	-1.04864	0.36731	-2.85491	0.00430486	0.0664303	24	18	18	40	21	43	0.56612	0.421776	0.454437	1.23806	0.717887	1.01717	chr4B	389104156	389113745	+	Alpha-L-arabinofuranosidase 1	Os03g0320100	Alpha-L-arabinofuranosidase, C-terminal domain containing protein
TraesCS7D02G258000	19.1396	-1.04916	0.438129	-2.39463	0.0166371	0.176193	13	20	9	21	18	34	0.43673	0.667439	0.323606	0.925704	0.876358	1.14545	chr7D	233867049	233870283	-	RPM1-interacting protein 4	Os08g0526400	Defence response, Rin4 domain containing protein
TraesCS1B02G279100	19.4181	-1.04918	0.4472	-2.3461	0.0189708	0.19194	13	14	15	13	29	30	0.52421	0.560791	0.647376	0.687841	1.69472	1.21314	chr1B	487425602	487427181	-	Isoflavone reductase-like protein					up
TraesCS2D02G564300	18.4501	-1.05085	0.432891	-2.42752	0.0152025	0.165248	12	14	14	24	18	27	0.397066	0.460172	0.495807	1.04202	0.863163	0.895926	chr2D	634876297	634879397	-	Receptor-like kinase	Os04g0679200	Similar to H0801D08.12 protein			down
TraesCS3D02G454600	8.73046	-1.0511	0.6274	-1.67532	0.0938718	0.494047	6	7	6	8	10	15	0.452734	0.524689	0.48456	0.792073	1.09353	1.13504	chr3D	561015598	561019698	+	Phosphoglycerate mutase-like family protein
TraesCS7A02G125600	30.4248	-1.05122	0.343768	-3.05793	0.00222872	0.0400518	20	27	19	31	38	44	0.465932	0.624839	0.473751	0.947628	1.28297	1.02795	chr7A	80851830	80854688	-	Glutamyl-tRNA reductase	Os10g0502400	Similar to Glutamyl-tRNA reductase 2 (EC 1.2.1.70) (GluTR) (Fragment)
TraesCS3D02G009200	22.8013	-1.05142	0.447394	-2.3501	0.0187681	0.190624	28	9	13	27	15	47	1.55783	0.497411	0.77412	1.9711	1.20946	2.62232	chr3D	3087876	3089485	-	basic helix-loop-helix (bHLH) DNA-binding superfamily protein	Os01g0108600	Basic helix-loop-helix dimerisation region bHLH domain containing protein
TraesCS6B02G468500	23.0329	-1.05299	0.405927	-2.59403	0.00948589	0.118536	24	12	14	33	21	32	0.767644	0.381278	0.47927	1.38499	0.973436	1.02642	chr6B	717906496	717910521	-	Callose synthase	Os02g0832400	Similar to Callose synthase 1 catalytic subunit
TraesCS5D02G504900	17.6135	-1.05306	0.446642	-2.35773	0.0183868	0.188285	13	12	13	18	23	24	1.1761	1.07843	1.25877	2.13676	3.01556	2.17741	chr5D	531253952	531254534	-	TELO2-interacting protein 1
TraesCS2A02G501900	23.2888	-1.05332	0.395381	-2.66406	0.0077203	0.10209	19	18	14	24	20	46	0.60735	0.57157	0.47898	1.00665	0.92652	1.47459	chr2A	729852393	729858636	+	Farnesyl pyrophosphate synthase	Os04g0657100	Similar to Farnesyl diphosphate synthase (Fragment)			down
TraesCS7B02G378600	20.2737	-1.05416	0.417718	-2.52362	0.0116154	0.137292	15	13	16	19	22	36	0.562298	0.484095	0.641947	0.93457	1.19519	1.35333	chr7B	643126811	643128217	-	F-box family protein
TraesCS5B02G147200	37.6281	-1.05428	0.325135	-3.24261	0.0011844	0.0240882	27	20	34	34	49	57	1.0846	0.79808	1.4618	1.79212	2.8526	2.29618	chr5B	275266307	275268727	-	Peroxidase	Os12g0112000	Similar to Peroxidase precursor (EC 1.11.1.7) (Fragment)	AT5G58400	PER68; Peroxidase 68
TraesCS5D02G511200	430.998	-1.05469	0.0954189	-11.0533	2.11e-28	1.13e-25	310	324	299	523	465	619	8.72027	9.05367	9.00208	19.3042	18.9566	17.4617	chr5D	535916191	535922054	+	Galactokinase	Os03g0832600	Similar to Galactokinase (EC 2.7.1.6) (Galactose kinase)	AT3G06580	GAL1; Galactokinase
TraesCS5B02G409800	13.8984	-1.05496	0.508857	-2.0732	0.0381536	0.301763	8	13	9	20	15	16	0.454196	0.733177	0.54689	1.48993	1.2342	0.910963	chr5B	584899236	584900164	+	Basic-leucine zipper (bZIP) transcription factor family protein	Os03g0769700	Uncharacterised conserved protein UCP031279 domain containing protein
TraesCS6A02G328700	12.7959	-1.05557	0.566262	-1.8641	0.0623075	0.399157	6	16	6	8	16	25	0.355974	0.942973	0.380998	0.622789	1.37571	1.48742	chr6A	562271850	562272738	+	Auxin-responsive family protein	Os02g0769100	Auxin responsive SAUR protein family protein
TraesCS1D02G278100	60.5237	-1.05659	0.242677	-4.35389	1.34e-05	0.000565375	38	49	44	75	61	91	0.918962	1.17712	1.13886	2.3799	2.13788	2.2069	chr1D	375367816	375369996	-	HXXXD-type acyl-transferase family protein	Os05g0449200	Transferase family protein	AT5G01210	AT5g01210/F7J8_190	up
TraesCS7B02G258000	13.2398	-1.05664	0.560804	-1.88415	0.0595444	0.389561	14	12	3	9	18	23	0.705262	0.600503	0.161751	0.594906	1.31412	1.16192	chr7B	478732401	478733447	+	Glycosyltransferase	Os06g0593800	UDP-glucuronosyl/UDP-glucosyltransferase family protein
TraesCS5B02G239300	19.3681	-1.05731	0.428698	-2.46633	0.0136505	0.153804	15	11	16	21	18	35	0.528493	0.384992	0.603353	0.970845	0.919093	1.23664	chr5B	419727207	419728703	+	Alpha/beta-Hydrolases superfamily protein, putative	Os09g0460400	Alpha/beta hydrolase fold-3 domain containing protein	AT1G47480	CXE2; Probable carboxylesterase 2
TraesCS3D02G121700	110.535	-1.05758	0.195568	-5.40773	6.38e-08	4.61e-06	81	95	63	128	138	141	2.34738	2.73485	1.95408	4.86733	5.79584	4.09774	chr3D	79427863	79429682	+	3'-N-debenzoyl-2'-deoxytaxol N-benzoyltransferase	Os01g0179000	Transferase family protein
TraesCS4B02G175400	10.5359	-1.05772	0.59969	-1.76377	0.0777702	0.448062	12	4	7	10	9	22	0.632923	0.209576	0.395158	0.692074	0.687941	1.16364	chr4B	385548453	385549452	+	Chaperone protein DnaJ	Os03g0244950	Heat shock protein DnaJ, N-terminal domain containing protein
TraesCS1D02G237100	52.2158	-1.05871	0.27076	-3.91016	9.22e-05	0.00299689	27	47	39	56	56	85	0.603678	1.04388	0.933275	1.64291	1.81455	1.90584	chr1D	326171430	326173918	+	Eukaryotic peptide chain release factor subunit 1-1	Os05g0373900	Similar to Eukaryotic peptide chain release factor subunit 1 (eRF1) (Eukaryotic release factor 1) (TB3-1) (Cl1 protein)	AT1G12920	ERF1-2; Eukaryotic peptide chain release factor subunit 1-2	up
TraesCS5B02G215900	34.3377	-1.06084	0.330956	-3.20539	0.0013488	0.0267551	16	29	29	40	36	53	0.650653	1.17149	1.26221	2.13438	2.12164	2.16139	chr5B	388609523	388610819	+	Hexosyltransferase	Os09g0432900	Glycosyl transferase, family 31 protein	AT5G57500	Hexosyltransferase
TraesCS5D02G146900	33.8425	-1.06323	0.32541	-3.26736	0.00108554	0.0224346	24	22	27	33	38	57	1.85065	1.68518	2.22834	3.33895	4.24655	4.40773	chr5D	233413114	233413797	-	Late embryogenesis abundant (LEA) hydroxyproline-rich glycoprotein family	Os11g0120100	Similar to Harpin-induced protein 1 containing protein, expressed
TraesCS4B02G346900	58.193	-1.06393	0.247091	-4.30584	1.66e-05	0.0006851	44	46	36	73	55	92	2.29547	2.3839	2.01013	4.99717	4.15834	4.81319	chr4B	640532917	640536498	+	2-oxoglutarate (2OG) and Fe(II)-dependent oxygenase superfamily protein	Os03g0122300	Similar to Oxidoreductase, 2OG-Fe oxygenase family protein, expressed
TraesCS1D02G217800	31.8593	-1.06405	0.388311	-2.74019	0.00614028	0.0864278	17	28	23	35	52	26	0.598558	0.979326	0.866741	1.617	2.65339	0.918033	chr1D	303292768	303294471	+	SBP (S-ribonuclease-binding protein) family protein	Os10g0565500	Similar to Retrotransposon protein	AT4G17680	Putative uncharacterized protein At4g17680	up
TraesCSU02G113900	14.4882	-1.06412	0.502674	-2.11692	0.0342665	0.281904	9	8	14	13	19	22	0.693994	0.612794	1.15543	1.31535	2.12328	1.70123	chrUn	98088207	98088890	+	Response to low sulfur protein, putative
TraesCS2B02G070700	9.35235	-1.06436	0.624306	-1.70486	0.0882201	0.478493	5	8	7	15	10	9	0.2898	0.460606	0.43424	1.14078	0.839977	0.523116	chr2B	37429602	37432028	-	Chaperone protein DnaJ					down
TraesCS2D02G157800	30.9877	-1.06557	0.341845	-3.1171	0.00182638	0.034192	29	19	19	40	29	48	0.835827	0.543981	0.586105	1.51273	1.21131	1.38735	chr2D	101363123	101365233	-	Cytochrome P450	Os07g0635500	Similar to Cytochrome P450			down
TraesCS2A02G461300	101.119	-1.06571	0.210893	-5.0533	4.34e-07	2.6e-05	57	75	85	95	128	155	5.49613	7.18381	8.77212	12.0196	17.8867	14.9879	chr2A	707234932	707235478	+	Collagen alpha-1(IV) chain					down
TraesCS7A02G496400	25.9855	-1.06581	0.367728	-2.89835	0.00375133	0.0601024	23	17	16	31	29	37	0.923213	0.677851	0.687381	1.63275	1.68699	1.48937	chr7A	686162639	686166113	-	CASP-like protein	Os06g0656300	Uncharacterised protein family UPF0497, trans-membrane plant subgroup domain containing protein
TraesCS4B02G059500	27.4977	-1.06949	0.365648	-2.92492	0.00344541	0.0564396	20	21	18	25	38	39	0.433034	0.451672	0.417127	0.710256	1.19238	0.846806	chr4B	50728915	50731668	-	ethylene-dependent gravitropism-deficient and yellow-green-like 2	Os03g0729000	Similar to Peptidase, M50 family
TraesCS7D02G300300	18.6507	-1.07369	0.447172	-2.40106	0.0163476	0.174092	10	13	17	27	14	30	0.386117	0.498624	0.70254	1.36794	0.783405	1.16163	chr7D	380991295	380993881	-	F-box protein PP2	Os08g0150700	Cyclin-like F-box domain containing protein
TraesCS3D02G481400	88.9354	-1.07371	0.205831	-5.21646	1.82e-07	1.21e-05	77	61	53	109	99	124	2.89469	2.278	2.13251	5.37677	5.39369	4.67477	chr3D	579429244	579430735	+	Beta-1,3-glucanase	Os01g0947000	Similar to Beta-1,3-glucanase precursor
TraesCS4B02G344300	31.1219	-1.07488	0.346897	-3.09854	0.00194474	0.0359341	24	29	14	36	37	43	0.547274	0.656906	0.341685	1.07716	1.22274	0.983308	chr4B	637736691	637739835	-	Beta-amylase	Os03g0141200	Similar to Beta-amylase PCT-BMYI (EC 3.2.1.2)
TraesCS4A02G263200	42.1999	-1.07542	0.303598	-3.54225	0.000396732	0.0100032	35	31	25	35	50	76	0.843704	0.742327	0.645009	1.10707	1.74675	1.83723	chr4A	575734939	575738321	-	Alpha/beta-Hydrolases superfamily protein	Os03g0719400	Alpha/beta hydrolase fold-1 domain containing protein
TraesCS4B02G075200	18.8331	-1.07548	0.451489	-2.38207	0.0172154	0.180341	14	13	13	20	29	19	0.663441	0.611969	0.659358	1.24362	1.99164	0.902932	chr4B	71244991	71247199	-	T-box transcription factor, putative (DUF863)			AT1G26620	T-box transcription factor, putative (DUF863)
TraesCS6A02G233200	11.0743	-1.07842	0.619361	-1.74118	0.0816523	0.460462	13	4	7	6	11	27	1.61333	0.493119	0.929784	0.977046	1.97839	3.36025	chr6A	441149224	441149825	-	Defensin protein
TraesCS5A02G520200	24.7475	-1.07965	0.380268	-2.83918	0.0045229	0.0688648	19	21	13	29	30	33	1.1532	1.26614	0.844494	2.30957	2.63882	2.00859	chr5A	681001943	681004467	+	MADS-box transcription factor	Os03g0122600	MIKC-type MADS-box protein, Flowering time, Short-day/long-day promotion
TraesCS3D02G394800	36.6085	-1.08016	0.325618	-3.31726	0.000909066	0.0194725	31	22	25	54	39	42	0.74253	0.523463	0.640908	1.69718	1.3538	1.00885	chr3D	510284388	510288189	-	BTB/POZ and TAZ domain protein	Os01g0893400	Zinc finger, TAZ-type domain containing protein
TraesCS2D02G543900	96.1316	-1.08167	0.195902	-5.5215	3.36e-08	2.54e-06	64	83	59	112	105	145	2.22664	2.86853	2.19698	5.11295	5.29418	5.05901	chr2D	621404177	621405692	-	Ethylene-responsive transcription factor, putative	Os04g0669200	Similar to Ethylene response factor 2 (Ethylene response factor 3)			down
TraesCS6A02G146900	89.5542	-1.08172	0.217791	-4.9668	6.81e-07	3.87e-05	52	76	63	90	118	125	1.42181	2.06425	1.84366	3.22896	4.67583	3.42748	chr6A	126344720	126346757	-	WRKY transcription factor	Os02g0181300	WRKY71; WRKY transcription factor, Defense response	AT4G31800	WRKY18; WRKY like transcription factor
TraesCS2D02G117400	78.7611	-1.08211	0.215171	-5.02908	4.93e-07	2.89e-05	55	55	58	84	95	116	5.11622	5.0823	5.77455	10.2529	12.8071	10.8211	chr2D	66867354	66868547	+	Proline-rich protein					down
TraesCS6D02G019300	17.3804	-1.08243	0.461553	-2.34519	0.0190176	0.192241	10	16	11	17	25	22	1.26483	2.01032	1.48912	2.8214	4.58261	2.79051	chr6D	7747244	7747872	-	Endosperm transfer cell specific PR9
TraesCS2D02G095600	119.811	-1.08298	0.175365	-6.17556	6.59e-10	6.67e-08	83	95	79	146	114	196	2.07869	2.36345	2.11759	4.79785	4.13766	4.9226	chr2D	47415428	47422026	-	Beta-glucosidase, putative			AT3G06510	SFR2; Glycosyl hydrolase superfamily protein	down
TraesCS7B02G065200	19.3242	-1.08341	0.435453	-2.48802	0.0128457	0.147717	12	12	17	18	26	28	0.425924	0.4231	0.645808	0.838313	1.33741	0.996634	chr7B	70523846	70527335	-	Peroxiredoxin	Os06g0196300	Similar to Peroxiredoxin Q (Fragment)
TraesCS1B02G322800	12.9617	-1.0849	0.529357	-2.04946	0.0404173	0.312179	9	13	6	17	10	23	1.1143	1.59888	0.795087	2.7618	1.79432	2.85571	chr1B	547699963	547700388	+	cytochrome P450, family 98, subfamily A, polypeptide 3	Os05g0494700	Hypothetical conserved gene			up
TraesCS1D02G084200	27.351	-1.08551	0.372305	-2.91564	0.00354961	0.0577047	17	14	27	34	28	41	0.412438	0.337403	0.701096	1.08236	0.984481	0.997518	chr1D	67861248	67863855	+	Basic helix-loop-helix transcription factor	Os05g0139100	Helix-loop-helix DNA-binding domain containing protein	AT3G62090	PIF6; PIL2	up
TraesCS4A02G384200	12.3341	-1.08556	0.555526	-1.95411	0.0506876	0.354487	6	6	14	12	16	18	0.950334	0.944035	2.37332	2.49396	3.67269	2.85907	chr4A	661973722	661974054	+	NHL domain protein
TraesCS3D02G277600	17.3196	-1.08633	0.474598	-2.28894	0.0220826	0.212663	20	7	10	24	17	24	0.941849	0.327462	0.504028	1.48302	1.16022	1.13342	chr3D	384659238	384660477	+	Oxidative stress 3	Os01g0739500	Conserved hypothetical protein	AT5G56550	OXS3; Emb
TraesCS5B02G491500	33.3713	-1.08831	0.332928	-3.2689	0.00107965	0.0223401	29	22	20	35	44	45	1.81013	1.3641	1.33612	2.86658	3.9802	2.81678	chr5B	659769899	659770854	+	Actin depolymerizing factor	Os03g0820500	Similar to WCOR719
TraesCS7D02G549400	21.5269	-1.08868	0.412282	-2.64063	0.0082753	0.107155	13	21	12	21	27	33	0.380081	0.609907	0.375507	0.805629	1.14403	0.967551	chr7D	634175263	634178042	+	Peptidoglycan-binding LysM domain protein, putative	Os06g0729900	Similar to LysM domain containing protein
TraesCS4A02G128500	11.2594	-1.08903	0.583404	-1.86668	0.0619462	0.39774	5	7	12	9	11	24	0.387251	0.538557	0.994735	0.914635	1.23468	1.86406	chr4A	165411221	165413517	-	serine-rich protein-like protein	Os03g0322200	Similar to serine-rich protein-related
TraesCS2D02G540700	9.45943	-1.08906	0.614689	-1.77173	0.0764398	0.444102	4	8	8	11	12	12	0.235462	0.467803	0.504028	0.849644	1.02372	0.708386	chr2D	620295493	620296651	+	Heavy metal transport/detoxification superfamily protein	Os04g0667600	Heavy metal transport/detoxification protein domain containing protein			down
TraesCS6D02G176700	30.8206	-1.0933	0.345471	-3.16467	0.0015526	0.0300235	24	28	14	38	31	48	0.734675	0.851439	0.458686	1.52634	1.37526	1.47351	chr6D	174373086	174400150	+	Senescence-associated family protein
TraesCS3B02G611600	19.8599	-1.09437	0.432779	-2.5287	0.0114485	0.13576	14	10	18	18	25	32	0.689458	0.489206	0.948759	1.16315	1.78426	1.58036	chr3B	829273230	829274635	+	Soluble inorganic pyrophosphatase	Os01g0974800	Similar to AtPPa4 (Arabidopsis thaliana pyrophosphorylase 4); inorganic diphosphatase	AT3G53620	PPA4; PPa4
TraesCS7D02G204200	10.2772	-1.09458	0.596812	-1.83405	0.0666465	0.413579	11	7	4	9	13	17	0.707535	0.447265	0.275372	0.759593	1.21182	1.09656	chr7D	162114993	162115812	+	Jasmonate zim-domain protein
TraesCS2B02G541700	17.2323	-1.09746	0.470447	-2.3328	0.0196585	0.196697	19	10	8	19	15	33	1.29641	0.6778	0.58423	1.70109	1.48327	2.25804	chr2B	738175829	738176601	+	delay of germination 1	Os04g0649600	Conserved hypothetical protein			down
TraesCS3B02G426900	29.5411	-1.09807	0.348668	-3.14931	0.00163655	0.031315	20	22	21	29	30	55	0.652767	0.713284	0.733586	1.24196	1.41902	1.80019	chr3B	665340865	665344713	-	Basic helix-loop-helix (BHLH) DNA-binding superfamily	Os01g0900800	Helix-loop-helix DNA-binding domain containing protein	AT1G05805	BHLH128; Transcription factor bHLH128
TraesCS4D02G195600	64.6558	-1.09884	0.238969	-4.59825	4.26e-06	0.000203697	46	51	41	77	58	114	1.15809	1.27546	1.10477	2.54366	2.11618	2.87818	chr4D	339226014	339229302	+	Omega-3 fatty acid desaturase	Os03g0290300	Similar to W-3 fatty acid desaturase (Fragment)	AT2G29980	FAD3
TraesCS5D02G131100	10.0611	-1.09901	0.621376	-1.76866	0.0769498	0.445495	5	5	11	8	16	13	0.252603	0.250929	0.594792	0.530325	1.17146	0.658627	chr5D	208130120	208137219	+	S-adenosyl-L-methionine-dependent methyltransferases superfamily protein
TraesCS1D02G118800	14.1793	-1.09924	0.545643	-2.01458	0.0439483	0.327223	15	6	9	8	23	22	0.515074	0.204664	0.330769	0.360455	1.14458	0.757579	chr1D	114390452	114391987	-	Glycosyltransferase	Os05g0177500	UDP-glucuronosyl/UDP-glucosyltransferase family protein			up
TraesCS6B02G257000	20.3247	-1.10618	0.435372	-2.54078	0.0110606	0.132512	14	16	13	14	29	34	0.643775	0.730866	0.639813	0.844728	1.93261	1.56788	chr6B	461393685	461394831	-	MYB	Os02g0624300	R2R3-type MYB transcription factor, Negative regulation of cold tolerance	AT3G23250	MYB15; Transcription factor MYB15
TraesCS4D02G059000	25.171	-1.10665	0.383924	-2.88246	0.00394589	0.0625528	22	14	17	25	34	35	0.503409	0.318228	0.416343	0.750622	1.1275	0.803144	chr4D	35119060	35121669	+	ethylene-dependent gravitropism-deficient and yellow-green-like 2	Os03g0729000	Similar to Peptidase, M50 family
TraesCS6B02G406000	24.4723	-1.10707	0.385653	-2.87064	0.00409641	0.0642811	16	24	12	29	26	38	0.613297	0.913847	0.492307	1.45859	1.44432	1.4607	chr6B	680777368	680781907	-	Alcohol dehydrogenase, putative	Os10g0430200	Similar to Sinapyl alcohol dehydrogenase
TraesCS5A02G527500	38.8394	-1.1072	0.319628	-3.46403	0.000532149	0.0127895	30	26	26	63	33	50	1.26181	1.08632	1.17044	3.47693	2.01152	2.10896	chr5A	688006790	688008752	-	Cold regulated protein 27
TraesCS2B02G366600	15.264	-1.1082	0.529166	-2.09425	0.0362378	0.291988	16	3	13	23	15	19	0.534789	0.0996082	0.46506	1.00873	0.726596	0.636859	chr2B	522833598	522836002	+	Kinase family protein	Os04g0430000	Similar to Ser Thr specific protein kinase-like protein	AT1G67720	Probable LRR receptor-like serine/threonine-protein kinase At1g67720	down
TraesCS5B02G498100	12.2613	-1.10886	0.545775	-2.03172	0.0421819	0.320243	5	13	8	13	13	21	0.262667	0.678407	0.44981	0.896112	0.989734	1.10632	chr5B	664979682	664980801	-	Trypsin inhibitor	Os03g0823400	Similar to Bowman-Birk type trypsin inhibitor (WTI)
TraesCS7B02G365300	17.0371	-1.11092	0.456425	-2.43396	0.0149345	0.163396	12	12	12	25	14	26	0.46165	0.45859	0.494102	1.26199	0.780548	1.00307	chr7B	628732665	628736836	-	NAC domain protein	Os06g0675600	Similar to GRAB2 protein
TraesCS6A02G016300	24.9363	-1.11114	0.381167	-2.91509	0.00355582	0.0577851	17	23	13	26	26	44	1.32639	1.78263	1.0856	2.66182	2.93992	3.44273	chr6A	8010136	8011082	-	Endosperm transfer cell specific PR9
TraesCS7A02G351000	10.3641	-1.11401	0.606521	-1.83671	0.0662523	0.412033	10	7	5	6	14	20	0.633176	0.440285	0.338843	0.498493	1.28467	1.26994	chr7A	514661976	514662808	+	Avr9/Cf-9 rapidly elicited protein	Os06g0525200	Similar to avr9/Cf-9 rapidly elicited protein 194	AT5G41810	AT5g41810/K16L22_9
TraesCS2B02G135400	14.1628	-1.11419	0.497617	-2.23904	0.025153	0.23113	10	10	10	14	14	27	0.397764	0.395128	0.425725	0.730696	0.807037	1.077	chr2B	101974905	101976230	-	Aspartic proteinase nepenthesin-1	Os07g0658600	Similar to Nucleoid DNA-binding-like protein			down
TraesCS6B02G370100	35.8047	-1.11433	0.343803	-3.24121	0.00119025	0.0241687	20	20	35	30	44	63	0.407443	0.404743	0.763149	0.80194	1.29906	1.28708	chr6B	643822574	643825162	+	Subtilisin-like protease	Os02g0779200	Similar to Subtilisin-like protease (Fragment)
TraesCS3A02G087300	75.4875	-1.11463	0.236475	-4.7135	2.43e-06	0.000123092	37	57	64	92	88	103	1.42446	2.17989	2.63714	4.6475	4.90988	3.97661	chr3A	56390066	56391435	-	NADP-dependent alkenal double bond reductase					down
TraesCS5A02G452600	20.6447	-1.11566	0.427748	-2.60821	0.00910159	0.115044	12	11	20	28	23	26	0.606829	0.552573	1.08248	1.85792	1.68559	1.31852	chr5A	634077294	634079427	+	Lipid transfer protein	Os03g0804200	Bifunctional inhibitor/plant lipid transfer protein/seed storage domain containing protein	AT3G58550
TraesCS5B02G209100	28.758	-1.11588	0.374105	-2.9828	0.00285624	0.0486598	17	16	27	25	40	43	0.462186	0.432115	0.785661	0.891848	1.57604	1.17237	chr5B	378851056	378853467	-	Cytochrome P450	Os09g0441400	Similar to Elicitor-inducible cytochrome P450
TraesCS2A02G355600	26.144	-1.11611	0.374087	-2.98355	0.00284921	0.0485845	22	13	20	27	29	44	0.920189	0.540144	0.89534	1.48184	1.75789	1.84559	chr2A	598615636	598617296	-	Photosystem II reaction center PsbP family protein	Os12g0190200	Similar to Thylakoid lumenal 29.8 kDa protein, chloroplast precursor			down
TraesCS5D02G491200	16.6526	-1.1169	0.471099	-2.37084	0.0177476	0.183802	14	13	8	16	24	22	0.857619	0.791081	0.524517	1.28608	2.13067	1.3515	chr5D	525253609	525254469	+	Zinc finger protein	Os03g0820300	TFIIIA-type zinc finger protein, Transcription activator, Abiotic stress tolerance
TraesCS1D02G281800	31.6206	-1.12163	0.337069	-3.3276	0.000875972	0.0189731	20	20	26	39	36	44	0.755097	0.750092	1.05063	1.93206	1.96977	1.66591	chr1D	379508086	379509976	-	Aldo-keto reductase	Os05g0456300	Similar to cDNA clone:001-207-F04, full insert sequence	AT2G37790	AKR4C10; Aldo-keto reductase family 4 member C10	up
TraesCS2B02G304800	21.9666	-1.12179	0.403436	-2.78058	0.00542613	0.0789858	12	15	19	25	23	36	0.394099	0.489358	0.667853	1.07733	1.09469	1.18564	chr2B	434099239	434101274	+	Ethylene-responsive transcription factor	Os04g0398000	Pathogenesis-related transcriptional factor and ERF domain containing protein	AT5G13910	LEP	down
TraesCS6A02G393500	15.1297	-1.1251	0.513289	-2.19195	0.0283833	0.24891	9	10	13	13	11	37	0.311273	0.343567	0.481223	0.589965	0.551355	1.2833	chr6A	607407907	607409431	+	Heavy metal-associated protein	Os02g0818900	Heavy metal transport/detoxification protein domain containing protein
TraesCS7A02G442100	20.8361	-1.12877	0.446543	-2.52779	0.0114782	0.135904	25	12	7	28	19	33	1.04567	0.498594	0.313369	1.53672	1.15172	1.38419	chr7A	636126771	636128118	+	SBP (S-ribonuclease binding protein) family protein
TraesCS7D02G157300	44.7184	-1.13238	0.287027	-3.94521	7.97e-05	0.00267383	36	26	31	54	54	60	1.95346	1.40148	1.8004	3.84486	4.24655	3.26499	chr7D	105210303	105211274	+	Ring finger protein, putative	Os06g0192800	Similar to RING-H2 finger protein ATL1R (RING-H2 finger protein ATL8)	AT3G14320	ATL61; Putative RING-H2 finger protein ATL61
TraesCS3A02G303200	143.477	-1.13288	0.164465	-6.88825	5.65e-12	8.09e-10	108	101	90	171	173	196	3.2681	3.03602	2.91486	6.78971	7.58678	5.94778	chr3A	537507387	537509322	+	Alpha-1,4-glucan-protein synthase [UDP-forming]	Os03g0599800	Reversibly glycosylated polypeptide	AT3G02230	RGP1	down
TraesCS1A02G121800	107.157	-1.13328	0.192778	-5.87866	4.14e-09	3.63e-07	64	94	66	117	125	166	2.05328	2.99576	2.26629	4.92534	5.81188	5.34076	chr1A	135966918	135968561	-	Phosphatidylinositol-4-phosphate 5-kinase family protein					up
TraesCS2D02G104300	75.9532	-1.13422	0.225312	-5.03397	4.8e-07	2.83e-05	62	42	54	97	84	106	1.04177	0.701034	0.971126	2.13862	2.04549	1.78612	chr2D	56232185	56235547	+	extra-large G-like protein, putative (DUF3133)	Os07g0680600	Protein of unknown function DUF3133 domain containing protein			down
TraesCS6D02G143100	48.4595	-1.13487	0.276923	-4.09816	4.16e-05	0.00150955	27	35	39	62	46	78	1.06593	1.3726	1.6479	3.21172	2.63184	3.08805	chr6D	113902351	113903686	+	B-box zinc finger family protein	Os02g0176000	Zinc finger, B-box domain containing protein
TraesCS3D02G360900	99.5338	-1.13488	0.198141	-5.72763	1.02e-08	8.4e-07	55	77	75	124	110	143	1.49454	2.07848	2.18127	4.42129	4.33188	3.89679	chr3D	474450607	474452547	+	HXXXD-type acyl-transferase family protein	Os01g0854000	Similar to AER	AT2G39980	At2g39980/T28M21.14
TraesCS1A02G269600	30.443	-1.13614	0.375643	-3.02453	0.00249017	0.0437656	15	36	13	38	30	49	0.340721	0.812309	0.316049	1.13259	0.98757	1.11617	chr1A	463958197	463963550	-	Protein NRT1/ PTR FAMILY 5.5	Os05g0431700	Similar to peptide transporter PTR2-B	AT1G72125	NPF5.13; Protein NRT1/ PTR FAMILY 5.13	up
TraesCS5D02G269300	33.1437	-1.13721	0.328436	-3.46248	0.000535216	0.0128304	28	19	22	41	36	49	1.22864	0.82819	1.03322	2.36065	2.28932	2.1562	chr5D	372324312	372326202	-	Fasciclin-like arabinogalactan protein	Os09g0482780	FAS1 domain domain containing protein
TraesCS2A02G152400	31.5666	-1.13871	0.337175	-3.3772	0.000732276	0.0165163	21	25	20	31	35	56	0.613297	0.725276	0.625152	1.18795	1.48135	1.64009	chr2A	100631163	100633268	-	Cytochrome P450	Os07g0635500	Similar to Cytochrome P450			up
TraesCS6B02G342400	28.2753	-1.13918	0.393328	-2.89627	0.00377629	0.0604456	17	14	27	28	44	32	0.768329	0.628547	1.30607	1.6605	2.88198	1.45036	chr6B	602960905	602962608	-	Glycine cleavage system h protein	Os10g0516100	Similar to Glycine cleavage system H protein, mitochondrial precursor	AT1G32470	GDH3; Glycine cleavage system H protein 3, mitochondrial
TraesCS2B02G216400	48.5253	-1.13941	0.279665	-4.07418	4.62e-05	0.00165038	28	32	41	55	47	86	0.803056	0.911694	1.25856	2.06982	1.95355	2.47351	chr2B	202482106	202485783	+	Aldehyde dehydrogenase	Os07g0688800	Aldehyde dehydrogenase domain containing protein	AT2G24270	ALDH11A3; aldehyde dehydrogenase 11A3	down
TraesCS5A02G403200	23.6615	-1.14049	0.388474	-2.93583	0.0033266	0.0548803	15	14	20	30	25	35	0.392243	0.363666	0.559754	1.02936	0.947421	0.917822	chr5A	595540656	595542672	-	Cytochrome P450 allene oxide synthase	Os03g0767000	Allene oxide synthase (CYP74A1), Biosynthesis of jasmonic acid (JA)	AT5G42650	CYP74A; Allene oxide synthase, chloroplastic
TraesCS4A02G007900	93.1262	-1.14234	0.205899	-5.54804	2.89e-08	2.21e-06	59	59	75	96	110	150	2.1476	2.13336	2.9219	4.58517	5.80274	5.47544	chr4A	4843495	4845175	-	Jasmonate ZIM domain protein	Os03g0180900	Tify domain containing protein
TraesCS3D02G162100	21.0357	-1.14285	0.421998	-2.70819	0.00676508	0.0929028	13	21	10	20	25	36	0.804773	1.2914	0.662573	1.62459	2.2429	2.23491	chr3D	132903433	132905680	+	Thioesterase family protein	Os01g0229500	Thioesterase superfamily domain containing protein	AT3G16175	At3g16179/At3g16179
TraesCS7A02G560400	19.7311	-1.14301	0.427194	-2.67562	0.00745912	0.0993817	18	11	12	27	20	28	0.536982	0.32598	0.383153	1.0569	0.864682	0.837669	chr7A	732087221	732090195	+	Peptidoglycan-binding LysM domain protein, putative	Os06g0729900	Similar to LysM domain containing protein
TraesCS4A02G021700	64.3399	-1.14612	0.256397	-4.47012	7.82e-06	0.0003511	58	30	45	74	79	90	2.19607	1.12837	1.82362	3.67649	4.33496	3.41734	chr4A	15647447	15650784	+	Protein SULFUR DEFICIENCY-INDUCED 2	Os03g0165900	Tetratricopeptide-like helical domain containing protein
TraesCS6A02G223500	20.8886	-1.14727	0.428417	-2.67793	0.00740778	0.0989518	19	9	15	24	28	26	0.764399	0.359684	0.645895	1.26695	1.63254	1.04898	chr6A	420364602	420366049	-	Kinase family protein	Os02g0625300	Similar to PEPC kinase	AT3G04530	PPCK2; Phosphoenolpyruvate carboxylase kinase 2
TraesCS2B02G219300	19.9069	-1.14838	0.428906	-2.67747	0.00741813	0.099003	12	13	16	30	20	25	0.390452	0.420186	0.557199	1.28083	0.943096	0.815743	chr2B	209436541	209438293	+	BES1/BZR1 homolog 1	Os07g0580500	Transcription factor, Brassinosteroid (BR)-regulated growth response, Feedback inhibition of BR biosynthesis			down
TraesCS6A02G408400	10.7551	-1.14862	0.582633	-1.97144	0.0486739	0.346618	6	6	10	12	15	13	0.383589	0.381047	0.684257	1.00665	1.38978	0.833462	chr6A	613244897	613246008	+	Photosystem II 22 kDa, chloroplastic
TraesCS5A02G472800	17.8903	-1.14924	0.455171	-2.52485	0.0115748	0.136876	10	15	12	15	25	28	0.544309	0.811051	0.699086	1.07132	1.97208	1.52838	chr5A	649441274	649450521	+	Pathogenesis-related thaumatin family protein
TraesCS2B02G302500	15.4983	-1.15129	0.485856	-2.36962	0.0178066	0.184226	9	9	14	14	18	28	0.380362	0.377841	0.633267	0.776365	1.10247	1.1867	chr2B	426146287	426148699	-	mediator of RNA polymerase II transcription subunit-like protein	Os04g0393100	Similar to OSIGBa0145N07.8 protein			down
TraesCS7B02G052300	10.5904	-1.15635	0.599074	-1.93023	0.0535788	0.366483	13	4	5	12	11	18	0.937984	0.286697	0.386123	1.1361	1.15023	1.30242	chr7B	54788003	54789083	-	Thioredoxin
TraesCS7D02G386600	138.627	-1.15861	0.170432	-6.79806	1.06e-11	1.46e-09	96	118	73	165	151	216	1.16722	1.42519	0.949962	2.63237	2.6607	2.63367	chr7D	500887774	500894684	+	Pleiotropic drug resistance ABC transporter	Os08g0384500	ABC transporter-like domain containing protein	AT3G30842	ABCG38; ABC transporter G family member 38
TraesCS5A02G483400	17.4888	-1.16063	0.491574	-2.36104	0.0182237	0.187027	21	8	7	23	23	19	0.658902	0.249346	0.235073	0.946918	1.04585	0.597837	chr5A	654406648	654410397	+	DCD (Development and cell death) domain protein
TraesCS4B02G218900	40.7915	-1.16102	0.300322	-3.8659	0.000110679	0.00349826	31	24	29	40	49	68	1.03681	0.797371	1.0381	1.75542	2.37505	2.28073	chr4B	460868752	460870328	-	Alpha/beta-Hydrolases superfamily protein	Os03g0258200	Alpha/beta hydrolase fold-3 domain containing protein
TraesCS1D02G040000	20.3185	-1.16294	0.414839	-2.80335	0.00505744	0.0748135	15	14	13	25	19	35	0.703873	0.652593	0.652905	1.53931	1.2921	1.64702	chr1D	19186621	19189028	-	Inorganic pyrophosphatase family protein	Os05g0114000	Similar to PRLI-interacting factor F (Fragment)	AT3G53620	PPA4; PPa4	up
TraesCS7D02G078700	24.3272	-1.16371	0.382426	-3.04297	0.00234254	0.0416579	17	17	16	24	31	38	0.751585	0.746602	0.757099	1.39227	1.98623	1.68477	chr7D	46523286	46524478	+	Glutathione S-transferase
TraesCS3B02G388600	111.246	-1.16567	0.198472	-5.87323	4.27e-09	3.72e-07	75	77	76	168	112	141	1.50753	1.53747	1.63502	4.43096	3.26259	2.84218	chr3B	611676317	611678940	+	ABC transporter ATP-binding protein ARB1	Os01g0770500	Similar to ABC transporter ATP-binding protein	AT3G55320	ABCB20; ABC transporter B family member 20
TraesCS4A02G208900	18.908	-1.16572	0.430716	-2.70647	0.00680026	0.0931791	15	13	11	25	18	30	0.643214	0.553757	0.504848	1.40665	1.1186	1.29007	chr4A	501975190	501976419	-	Plant/F1M20-13 protein	Os11g0163800	Protein of unknown function DUF793 family protein	AT1G43630	Plant/protein (DUF793)
TraesCS2D02G540300	24.7805	-1.16817	0.381172	-3.06469	0.00217898	0.0393935	18	20	13	25	31	39	1.0537	1.16302	0.814501	1.92029	2.62994	2.28948	chr2D	620193519	620194659	+	Heavy metal transport/detoxification superfamily protein	Os04g0667600	Heavy metal transport/detoxification protein domain containing protein			down
TraesCS2B02G436300	117.476	-1.17019	0.181303	-6.45436	1.09e-10	1.24e-08	86	80	76	128	118	213	3.02598	2.79621	2.8621	5.90964	6.01713	7.51579	chr2B	627073001	627074499	+	Ethylene-responsive transcription factor	Os04g0546800	Pathogenesis-related transcriptional factor and ERF domain containing protein	AT2G44840	ERF13; Ethylene-responsive transcription factor 13	down
TraesCS7B02G367400	12.2832	-1.17037	0.560481	-2.08816	0.0367836	0.294851	11	5	9	21	12	13	0.403463	0.182176	0.353311	1.01068	0.637868	0.478169	chr7B	631404422	631406371	+	LIGHT-DEPENDENT SHORT HYPOCOTYLS-like protein (DUF640)	Os06g0672400	Protein of unknown function DUF640 domain containing protein
TraesCS4A02G112300	3050.49	-1.17203	0.0569194	-20.591	3.3e-94	8.89e-91	2093	2037	2114	3447	3582	4651	90.8578	87.8407	98.2204	196.344	225.35	202.473	chr4A	136926833	136928393	-	Gamma-interferon-inducible lysosomal thiol reductase	Os03g0295800	Gamma interferon inducible lysosomal thiol reductase GILT family protein	AT1G07080	At1g07080/F10K1_15
TraesCS7A02G276300	184.902	-1.17591	0.148072	-7.94149	2e-15	4.24e-13	145	122	111	240	206	259	3.00858	2.51458	2.46502	6.53414	6.19442	5.38916	chr7A	288923790	288928267	+	Rhamnogalacturonate lyase	Os08g0554300	Similar to predicted protein
TraesCS4B02G252800	14.6306	-1.17725	0.510516	-2.306	0.0211108	0.206301	11	9	10	25	9	23	1.3156	1.06926	1.28007	3.92332	1.55996	2.75858	chr4B	518682729	518683169	+	GDP-L-galactose phosphorylase 1
TraesCSU02G075000	13.6315	-1.17804	0.564916	-2.08533	0.0370394	0.296159	12	5	11	7	15	33	0.732549	0.303206	0.718707	0.560708	1.32705	2.02021	chrUn	67240632	67241495	+	Zinc finger protein
TraesCS5A02G401200	118.699	-1.17824	0.187545	-6.28245	3.33e-10	3.51e-08	70	105	68	132	140	184	3.71808	5.54014	3.86574	9.19977	10.7767	9.80088	chr5A	594080964	594081956	-	Zinc-finger protein	Os03g0764100	Zinc finger transcription factor ZF1	AT5G67450	AZF1; ZF1
TraesCS4A02G098900	15.6846	-1.18011	0.478952	-2.46394	0.0137419	0.154461	8	14	10	22	16	22	0.476778	0.82883	0.637867	1.72041	1.38193	1.31485	chr4A	110909421	110910381	-	NAD(P)H dehydrogenase (Quinone)	Os05g0501300	Similar to Flavoprotein wrbA (Trp repressor binding protein)
TraesCS5B02G257600	21.8052	-1.18016	0.426636	-2.76621	0.00567125	0.0813962	17	10	17	25	32	24	0.653052	0.381602	0.698959	1.26015	1.78151	0.924565	chr5B	439969215	439971023	-	UBX domain-containing protein 2	Os09g0482000	UBX domain containing protein
TraesCS3D02G538600	165.315	-1.1809	0.149858	-7.88013	3.27e-15	6.85e-13	116	112	110	186	176	280	4.0146	3.85047	4.07456	8.44657	8.82747	9.71784	chr3D	611196633	611199418	-	Pectin acetylesterase	Os01g0974500	Pectinacetylesterase family protein
TraesCS6A02G106000	18.0435	-1.18291	0.449942	-2.62903	0.0085628	0.110122	13	15	9	27	15	28	0.599359	0.686983	0.444109	1.63339	1.00225	1.29458	chr6A	74106398	74108541	-	Thiosulfate sulfurtransferase/rhodanese-like domain-containing protein 1
TraesCS2A02G348900	11.6127	-1.18379	0.597353	-1.98173	0.0475093	0.341891	11	5	8	9	8	31	0.492094	0.222196	0.383045	0.528301	0.518663	1.39074	chr2A	587750669	587751938	+	B-box zinc finger protein	Os04g0493000	Similar to H0425E08.14 protein	AT1G06040	BBX24; B-box zinc finger protein 24	down
TraesCS2D02G414600	85.0738	-1.18446	0.226529	-5.22871	1.71e-07	1.14e-05	61	73	40	84	109	134	1.36851	1.62686	0.960463	2.47274	3.54391	3.01473	chr2D	528635190	528637621	+	Ethylene-responsive transcription factor	Os04g0546800	Pathogenesis-related transcriptional factor and ERF domain containing protein	AT2G44840	ERF13; Ethylene-responsive transcription factor 13	down
TraesCS6D02G240300	31.9338	-1.18554	0.338592	-3.50138	0.000462853	0.0113512	27	17	21	43	32	48	1.43123	0.895173	1.19143	2.99087	2.4583	2.55161	chr6D	341998709	341999703	-	RING finger protein	Os02g0682300	Zinc finger, RING/FYVE/PHD-type domain containing protein
TraesCS2D02G287300	434.648	-1.18654	0.094551	-12.5493	4.01e-36	2.85e-33	296	296	293	506	472	704	5.16786	5.1336	5.47507	11.5918	11.9426	12.3259	chr2D	367502186	367507539	-	Potassium transporter	Os04g0401700	Potassium transporter, Potassium mediated growth, Salt tolerance			down
TraesCS6A02G259200	53.8914	-1.18749	0.28721	-4.13459	3.56e-05	0.00131984	32	55	23	66	66	73	1.27381	2.17484	0.979907	3.44731	3.80747	2.91409	chr6A	482079152	482080476	-	RING finger protein	Os02g0682300	Zinc finger, RING/FYVE/PHD-type domain containing protein
TraesCS4A02G252900	15.7959	-1.19021	0.492126	-2.4185	0.0155846	0.168325	13	12	7	24	19	16	0.649305	0.595385	0.374203	1.5729	1.3753	0.801406	chr4A	565302085	565305616	+	Cathepsin B-like cysteine protease
TraesCS3A02G434300	27.9661	-1.19121	0.358474	-3.32301	0.000890525	0.0191961	22	18	17	38	25	46	0.892583	0.725454	0.738208	2.02299	1.46996	1.87159	chr3A	676106717	676108110	-	Transmembrane protein, putative	Os01g0923000	Conserved hypothetical protein	AT1G27290	Putative uncharacterized protein At1g27290; F17L21.8
TraesCS3B02G328300	11.1514	-1.19149	0.581368	-2.04947	0.0404163	0.312179	10	8	5	14	7	24	0.575803	0.457589	0.30814	1.05775	0.584132	1.38584	chr3B	529807551	529808584	-	haloacid dehalogenase-like hydrolase family protein	Os01g0756000	Conserved hypothetical protein
TraesCS2D02G107100	77.8307	-1.1921	0.237365	-5.02222	5.11e-07	2.98e-05	41	53	63	77	105	115	0.819744	1.05265	1.34815	2.02008	3.04245	2.30579	chr2D	59450417	59453054	-	Non-specific serine/threonine protein kinase	Os07g0678300	Similar to CBL-interacting protein kinase 29	AT2G40500	Protein kinase family protein	down
TraesCS7D02G504000	20.1509	-1.19231	0.423924	-2.81256	0.00491483	0.073299	11	15	15	27	17	35	1.84184	2.49495	2.68815	5.93206	4.12522	5.87698	chr7D	610235684	610235998	+	NHL domain-containing protein, putative	Os06g0646100	Conserved hypothetical protein
TraesCS1A02G364700	15.8199	-1.1965	0.469066	-2.55081	0.0107474	0.129855	10	11	11	20	17	24	0.727497	0.794942	0.856501	1.90917	1.79234	1.75093	chr1A	544377730	544379003	+	RNA polymerase sigma factor SigA	Os05g0542732	Conserved hypothetical protein			up
TraesCS2B02G398200	45.2711	-1.197	0.283927	-4.21587	2.49e-05	0.000977452	31	32	29	61	40	76	0.588359	0.603313	0.589091	1.51913	1.10022	1.44651	chr2B	565076277	565079194	+	Phenylalanine ammonia-lyase	Os04g0518400	Similar to Phenylalanine ammonia-lyase (Fragment)	AT2G37040	PAL1; Phenylalanine ammonia-lyase 1	down
TraesCS5B02G299000	39.0944	-1.19768	0.305455	-3.92098	8.82e-05	0.00289489	29	28	22	45	50	54	0.465054	0.446041	0.3776	0.946893	1.16202	0.868413	chr5B	482288012	482291300	+	Respiratory burst oxidase homolog
TraesCS5D02G114400	137.879	-1.19848	0.163546	-7.32814	2.33e-13	3.96e-11	91	101	87	155	162	215	2.40826	2.65519	2.46425	5.38241	6.21322	5.70595	chr5D	133667376	133670654	-	Polyol transporter	Os12g0512100	Sugar/inositol transporter domain containing protein
TraesCS3A02G129600	17.66	-1.19897	0.457898	-2.61843	0.00883366	0.112476	10	18	8	21	18	30	0.536012	0.958425	0.458953	1.47699	1.39825	1.61259	chr3A	106834395	106835378	-	Embryo-specific 3	Os01g0172800	Embryo-specific 3 family protein			down
TraesCS1A02G358400	12.8494	-1.20024	0.529656	-2.26608	0.0234464	0.220482	8	12	6	17	15	17	0.419849	0.625599	0.337022	1.17067	1.14086	0.894704	chr1A	540286427	540287431	-	WRKY transcription factor	Os05g0537100	WRKY transcription factor 10			up
TraesCS5D02G005700	24.8543	-1.20235	0.402098	-2.9902	0.00278793	0.0477668	19	19	12	25	39	29	0.710729	0.706017	0.480436	1.22708	2.11424	1.08787	chr5D	5098667	5103878	-	Serine protease HtrA-like
TraesCS6B02G024500	12.505	-1.20378	0.542438	-2.2192	0.0264733	0.238082	10	6	9	14	18	15	1.97541	1.17739	1.90285	3.62885	5.15312	2.97151	chr6B	14867475	14867741	-	histone acetyltransferase of the CBP family 12	Os11g0211800	Similar to Specific abundant protein-like protein 1
TraesCS6D02G057800	18.4364	-1.20433	0.444429	-2.70983	0.00673179	0.0925377	14	11	12	19	26	25	0.486436	0.379666	0.446254	0.866232	1.30921	0.871094	chr6D	27452143	27453660	+	Cytochrome P450 family protein
TraesCS3A02G338000	19.5892	-1.20501	0.445541	-2.70461	0.00683855	0.0935023	14	18	8	17	21	40	0.718997	0.918297	0.439737	1.14559	1.563	2.06009	chr3A	584765844	584767910	+	Lipid-transfer protein	Os01g0814100	Similar to Bindin (Fragment)	AT2G27130	XYP11; Xylogen-like protein 11
TraesCS6B02G359000	15.9294	-1.20578	0.475843	-2.53399	0.0112773	0.1345	9	9	14	17	18	27	1.4651	1.45539	2.43925	3.63125	4.24655	4.40773	chr6B	630504675	630504998	-	Chaperone dnaJ-like protein
TraesCS3D02G346200	29.7294	-1.20917	0.363616	-3.32542	0.000882867	0.0190646	24	13	23	35	26	57	0.560356	0.301514	0.574758	1.07227	0.879763	1.33461	chr3D	457403042	457407113	-	Carboxypeptidase	Os01g0833500	Similar to Serine carboxypeptidase II-1 precursor (EC 3.4.16.6) (CP-MII.1) (Fragment)
TraesCS3D02G444200	12.4753	-1.2114	0.540626	-2.24074	0.0250427	0.230407	9	10	6	17	16	14	0.804563	0.888033	0.57408	1.99411	2.07289	1.25508	chr3D	553323566	553324261	+	Defensin-like family protein	Os01g0932700	Gamma thionin family protein
TraesCS5D02G238700	12.0104	-1.212	0.561945	-2.15679	0.0310219	0.264868	6	6	12	10	15	22	0.396072	0.393446	0.847828	0.866175	1.435	1.45637	chr5D	346688696	346689494	-	Calcium-binding protein	Os09g0412300	Similar to Calmodulin-like protein	AT3G47480	CML47; Probable calcium-binding protein CML47
TraesCS1B02G267300	29.4865	-1.21234	0.354224	-3.42252	0.000620437	0.0144464	20	21	18	32	41	39	0.712269	0.742925	0.686105	1.49537	2.11611	1.39286	chr1B	470306416	470308171	-	WAT1-related protein	Os05g0409500	Similar to MtN21 protein	AT2G40900	WAT1-related protein At2g40900	up
TraesCS7B02G250800	14.8766	-1.21259	0.495372	-2.44783	0.0143719	0.159025	12	7	11	15	15	29	0.421948	0.244505	0.413975	0.692074	0.764379	1.02259	chr7B	463033674	463037960	-	GDSL esterase/lipase	Os06g0351500	Lipase, GDSL domain containing protein
TraesCS2D02G201200	60.4889	-1.21469	0.267488	-4.54112	5.6e-06	0.000259521	36	51	34	71	85	72	0.759507	1.06884	0.767736	1.96549	2.59889	1.52331	chr2D	152857686	152860779	-	vacuolar sorting-associated protein (DUF946)	Os07g0575900	Protein of unknown function DUF946, plant family protein			down
TraesCS4A02G451811	293.401	-1.21526	0.115571	-10.5153	7.34e-26	3.24e-23	216	191	183	337	319	489	24.035	21.1123	21.7944	49.2044	51.4424	54.5666	chr4A	717047083	717047556	-
TraesCS4B02G352400	96.8564	-1.21678	0.196846	-6.18134	6.36e-10	6.45e-08	61	70	63	105	120	149	2.10422	2.39868	2.32598	4.75263	5.99905	5.15437	chr4B	644476217	644478473	+	O-methyltransferase
TraesCS4B02G281800	12.3828	-1.21689	0.578013	-2.1053	0.0352654	0.286866	6	10	9	6	15	29	0.22718	0.376123	0.364724	0.298094	0.823093	1.10114	chr4B	564870850	564874568	-	Protein SULFUR DEFICIENCY-INDUCED 2	Os03g0165900	Tetratricopeptide-like helical domain containing protein
TraesCS3D02G283600	39.8848	-1.22027	0.298085	-4.09369	4.25e-05	0.00153241	30	27	23	51	42	62	5.382	4.81169	4.41625	12.0054	10.9197	11.1543	chr3D	392041173	392041466	+	senescence regulator (Protein of unknown function, DUF584)	Os01g0727700	Hypothetical conserved gene	AT4G18980	AtS40-3
TraesCS7D02G543400	406.042	-1.2207	0.0985236	-12.39	2.96e-35	1.99e-32	287	259	267	503	432	645	14.7971	13.2649	14.7336	34.0287	32.2788	33.3488	chr7D	631919886	631921471	-	NAC domain-containing protein
TraesCS2A02G200300	36.6354	-1.22116	0.316241	-3.86149	0.000112696	0.00355104	27	22	24	49	43	48	0.793799	0.642512	0.7552	1.89028	1.83212	1.41519	chr2A	173127597	173131602	-	Receptor kinase	Os07g0568100	LRR protein kinase, Common symbiosis signaling (SYM) pathway	AT2G41890	SD31; G-type lectin S-receptor-like serine/threonine-protein kinase SD3-1	down
TraesCS7A02G195800	41.5442	-1.22413	0.294157	-4.1615	3.16e-05	0.00120138	30	30	23	53	48	59	1.1359	1.12837	0.932073	2.63316	2.6339	2.24025	chr7A	155645304	155646696	-	Metalloendoproteinase 1	Os06g0239100	Peptidase M10A and M12B, matrixin and adamalysin family protein	AT1G59970	5MMP; Metalloendoproteinase 5-MMP
TraesCS2D02G378400	153.565	-1.22728	0.160132	-7.66418	1.8e-14	3.48e-12	94	125	88	189	169	239	3.66708	4.84411	3.67434	9.6747	9.55474	9.35013	chr2D	482789645	482791656	+	Myb-related protein	Os04g0517100	Similar to OSIGBa0145M07.4 protein			down
TraesCS6D02G222700	20.4658	-1.22918	0.445972	-2.75618	0.00584804	0.0832788	23	11	7	27	23	29	0.725539	0.344697	0.236339	1.11758	1.05148	0.917399	chr6D	314085953	314091908	-	Embryogenesis-associated protein EMB8	Os02g0649400	Similar to predicted protein
TraesCS6D02G289800	8.46963	-1.23409	0.647514	-1.90588	0.0566653	0.379369	7	5	5	10	7	17	0.542151	0.384684	0.414473	1.01626	0.785705	1.32038	chr6D	400650853	400651605	+	CDP-diacylglycerol--glycerol-3-phosphate 3-phosphatidyltransferase, putative	Os02g0740600	Conserved hypothetical protein	AT3G48180
TraesCS4B02G265100	123.944	-1.23492	0.187892	-6.57248	4.95e-11	6.01e-09	109	72	66	138	146	199	3.37385	2.21383	2.18649	5.60482	6.54926	6.17703	chr4B	536117744	536120213	+	Cytochrome b561 and DOMON domain-containing protein	Os03g0194900	Uncharacterised conserved protein UCP037471 domain containing protein
TraesCS5B02G400700	18.1514	-1.23512	0.465907	-2.65099	0.00802557	0.105066	6	18	12	19	24	27	0.412059	1.22798	0.88205	1.71216	2.38868	1.85951	chr5B	577530341	577531187	-	Blue copper protein	Os03g0758500	Cupredoxin domain containing protein
TraesCS7D02G377400	61.8675	-1.23539	0.248356	-4.97428	6.55e-07	3.75e-05	32	48	43	82	61	99	1.12595	1.67772	1.61935	3.78586	3.11055	3.49325	chr7D	488782547	488784232	+	Fructose-bisphosphate aldolase	Os06g0608700	Fructose-1,6-bisphosphate aldolase (EC:4.1.2.13), Chlorophyll biosynthesis, Chloroplast development, Sugar metabolism	AT4G26530	FBA5; Fructose-bisphosphate aldolase
TraesCS7A02G479300	11.445	-1.23743	0.567781	-2.17941	0.0293013	0.254557	10	8	5	10	12	24	0.55991	0.444959	0.299635	0.734686	0.973731	1.34759	chr7A	671937328	671938269	+	Ferredoxin--NADP reductase 2
TraesCS1D02G376600	12.3082	-1.23771	0.567332	-2.18163	0.0291371	0.253676	7	5	12	14	19	13	0.300411	0.213157	0.551191	0.788367	1.18171	0.559484	chr1D	453181576	453182804	+	Ethylene-responsive transcription factor	Os05g0497200	AP2/ERF (APETALA2/ethylene-responsive factor) protein, Regulation of spikelet meristem determinancy and floral organ identity			up
TraesCS4A02G125300	28.7777	-1.23772	0.363164	-3.40817	0.000654011	0.0151248	16	25	16	40	34	36	0.599785	0.930951	0.641947	1.96752	1.84711	1.35333	chr4A	161280179	161281871	+	Hexosyltransferase	Os03g0316200	Similar to Galactinol synthase (Fragment)	AT1G56600	GOLS2; Galactinol synthase 2
TraesCS2D02G331200	39.0947	-1.23804	0.313276	-3.95192	7.75e-05	0.00260512	23	36	19	52	39	62	0.700001	1.08839	0.618911	2.07662	1.72018	1.8923	chr2D	423860480	423865079	-	ATP-dependent 6-phosphofructokinase	Os04g0469500	Similar to OSIGBa0124N08.2 protein			down
TraesCS3A02G119700	12.9465	-1.23945	0.544279	-2.27722	0.0227728	0.216781	8	10	8	10	12	31	0.320386	0.397828	0.342908	0.525493	0.696473	1.24501	chr3A	93263757	93265073	+	3'-N-debenzoyl-2'-deoxytaxol N-benzoyltransferase	Os01g0179000	Transferase family protein			down
TraesCS7B02G107800	12.6891	-1.24041	0.604169	-2.05308	0.0400649	0.310867	1	15	9	15	18	15	0.0764399	1.139	0.73632	1.50451	1.99403	1.14984	chr7B	124141234	124141923	+	Jasmonate zim-domain protein
TraesCS2B02G459000	22.6737	-1.24076	0.394824	-3.14257	0.00167474	0.031962	17	13	15	27	24	38	0.905697	0.688001	0.855321	1.88747	1.85304	2.03023	chr2B	653610681	653611670	+	Ubiquinol oxidase	Os04g0600300	Homodimeric diiron-carboxylate protein, Cyanide-resistant respiration in mitochondria, Reactive oxygen species (ROS) scavenging			down
TraesCS4A02G109300	167.921	-1.24232	0.148216	-8.38182	5.21e-17	1.29e-14	111	120	102	193	192	271	2.70918	2.90943	2.66452	6.18095	6.79134	6.63302	chr4A	132700258	132703585	-	Omega-3 fatty acid desaturase	Os03g0290300	Similar to W-3 fatty acid desaturase (Fragment)	AT2G29980	FAD3
TraesCS1A02G351000	10.0778	-1.24435	0.594669	-2.09252	0.0363924	0.292772	8	5	7	10	11	19	0.473567	0.294018	0.4435	0.776738	0.943678	1.1279	chr1A	535446433	535447323	+	senescence regulator (Protein of unknown function, DUF584)	Os05g0531100	Protein of unknown function DUF584 family protein	AT5G45630	Putative uncharacterized protein	up
TraesCS4D02G061200	9.59067	-1.24531	0.60927	-2.04394	0.0409598	0.314846	7	5	7	9	11	18	0.536635	0.38077	0.574358	0.905329	1.22212	1.38382	chr4D	36840829	36841980	+	photosystem I reaction center subunit N	Os03g0731100	Photosystem I reaction centre subunit N family protein
TraesCS5B02G356700	49.3977	-1.24706	0.272211	-4.58122	4.62e-06	0.000218159	34	35	29	51	56	88	1.06237	1.08637	0.969837	2.09098	2.53585	2.75744	chr5B	536322671	536326028	-	Auxin Efflux Carrier family protein	Os09g0554300	Auxin efflux carrier domain containing protein	AT2G17500	PILS5; Protein PIN-LIKES 5
TraesCS5D02G485100	12.2662	-1.24816	0.561421	-2.22321	0.0262016	0.236764	5	11	8	17	17	12	0.207488	0.453449	0.355318	0.925669	1.02238	0.499381	chr5D	520860589	520862045	+	Amino acid transporter, putative	Os03g0817200	Amino acid transporter, transmembrane domain containing protein
TraesCS2A02G417300	87.6126	-1.24828	0.232184	-5.37627	7.6e-08	5.39e-06	40	82	51	108	107	123	1.37622	2.80255	1.87802	4.87567	5.3352	4.24384	chr2A	673326836	673328368	+	Ethylene-responsive transcription factor, putative	Os04g0546800	Pathogenesis-related transcriptional factor and ERF domain containing protein	AT2G44840	ERF13; Ethylene-responsive transcription factor 13	down
TraesCS6D02G158500	13.1636	-1.24893	0.523538	-2.38555	0.0170535	0.179223	11	8	7	20	13	18	0.519874	0.375584	0.354085	1.24028	0.890406	0.85311	chr6D	135113703	135114818	+	Peroxiredoxin, putative	Os02g0192700	Similar to Thioredoxin peroxidase
TraesCS6B02G067300	9.59164	-1.25007	0.622214	-2.00907	0.0445302	0.329362	9	4	6	15	7	16	0.709555	0.313267	0.506289	1.55174	0.799799	1.265	chr6B	45549140	45551409	+	carboxyl-terminal peptidase (DUF239)
TraesCS5B02G313000	23.3871	-1.25415	0.391098	-3.20673	0.00134254	0.026647	17	14	15	33	24	34	0.93595	0.765673	0.883891	2.38397	1.91494	1.8772	chr5B	494315159	494316116	-	CRT-binding factor	Os09g0522200	DRE-binding protein 1A	AT1G12610	DREB1F; Dehydration-responsive element-binding protein 1F
TraesCS4B02G117200	20.4533	-1.25595	0.43751	-2.87068	0.00409588	0.0642811	11	11	18	17	28	35	0.504504	0.501159	0.883584	1.02307	1.8611	1.60978	chr4B	135812176	135815013	+	F-box protein-like	Os11g0155100	Similar to F-box domain containing protein	AT2G36090	Probable F-box protein At2g36090
TraesCS1B02G375300	55.6491	-1.25603	0.25851	-4.85871	1.18e-06	6.39e-05	39	37	34	73	50	98	0.798524	0.752552	0.745086	1.96123	1.48365	2.01223	chr1B	606312281	606320276	-	Beta-galactosidase	Os05g0539400	Glycoside hydrolase, family 35 protein			up
TraesCS7A02G354300	25.425	-1.25642	0.377725	-3.32628	0.000880132	0.0190363	15	17	18	25	31	44	0.740087	0.833206	0.950535	1.61851	2.21663	2.17707	chr7A	518748112	518749180	-	DUF1685 family protein	Os06g0550800	Conserved hypothetical protein
TraesCS7D02G221000	14.218	-1.25702	0.527651	-2.3823	0.0172047	0.180298	14	8	6	11	22	22	0.532379	0.3022	0.244201	0.548869	1.21243	0.838963	chr7D	181842719	181846426	-	hydroxysteroid dehydrogenase 3	Os06g0299100	Glucose/ribitol dehydrogenase family protein
TraesCS1B02G305800	17.757	-1.25833	0.466878	-2.69521	0.00703443	0.09544	6	18	11	21	19	30	0.32325	0.96332	0.634283	1.48453	1.48347	1.62082	chr1B	529287928	529296052	+	LIGHT-DEPENDENT SHORT HYPOCOTYLS-like protein (DUF640)	Os05g0472000	Similar to LSH6 (LIGHT SENSITIVE HYPOCOTYLS 6)	AT1G07090	LSH6	up
TraesCS1D02G118600	48.1821	-1.25881	0.274655	-4.58324	4.58e-06	0.00021646	36	32	27	52	55	83	0.644305	0.568919	0.517198	1.22117	1.42656	1.48969	chr1D	114353890	114360017	-	Boron transporter	Os05g0176800	Boron efflux transporter, Pollen germination and/or tube elongation	AT5G25430	BOR6; Probable boron transporter 6	up
TraesCS4A02G101500	14.2162	-1.25938	0.510368	-2.46759	0.0136025	0.153569	9	8	11	12	16	29	0.4686	0.413772	0.612994	0.819831	1.20731	1.51421	chr4A	113853183	113854998	+	PsbP family protein, expressed	Os03g0279950	Similar to Kinase binding protein (Fragment)	AT3G55330	PPL1
TraesCS5D02G413200	56.3985	-1.26032	0.268249	-4.69831	2.62e-06	0.000131572	41	30	39	64	78	74	1.41617	1.02935	1.44178	2.90064	3.90449	2.56324	chr5D	476157369	476158895	-	Cytochrome P450 allene oxide synthase	Os03g0767000	Allene oxide synthase (CYP74A1), Biosynthesis of jasmonic acid (JA)	AT5G42650	CYP74A; Allene oxide synthase, chloroplastic
TraesCS5A02G547700	27.6654	-1.26082	0.364137	-3.4625	0.000535191	0.0128304	15	18	21	38	31	38	0.452864	0.539834	0.678578	1.50537	1.35637	1.1505	chr5A	701962991	701965551	-	Apyrase
TraesCS3B02G003500	13.767	-1.26113	0.530748	-2.37614	0.017495	0.182294	12	8	7	25	12	16	0.482779	0.319719	0.301417	1.31974	0.69966	0.645526	chr3B	2335984	2338269	+	basic helix-loop-helix (bHLH) DNA-binding superfamily protein	Os01g0108600	Basic helix-loop-helix dimerisation region bHLH domain containing protein
TraesCS6B02G224700	11.2657	-1.26293	0.570828	-2.21246	0.0269352	0.240586	4	9	9	12	14	18	0.295069	0.659504	0.710574	1.16152	1.49669	1.33157	chr6B	343111114	343111929	-	Protein translocase subunit SecA 2
TraesCS3D02G188500	15.2887	-1.26519	0.491175	-2.57584	0.00999956	0.123149	11	13	6	21	18	20	0.528396	0.620329	0.308476	1.32364	1.25308	0.963439	chr3D	175401514	175402611	+	Kinase family protein	Os01g0267800	Serine/threonine protein kinase domain containing protein
TraesCS3A02G252900	21.9634	-1.26568	0.424277	-2.98315	0.00285302	0.0486213	7	19	17	24	24	39	0.191795	0.517135	0.49853	0.862845	0.952992	1.07159	chr3A	474208686	474210610	-	Basic helix-loop-helix (BHLH) family transcription factor	Os01g0705700	Similar to Transcription factor ICE1 (Inducer of CBF expression 1) (Basic helix- loop-helix protein 116) (bHLH116) (AtbHLH116)			down
TraesCS3D02G041400	57.5055	-1.26635	0.275924	-4.58948	4.44e-06	0.000211654	23	41	48	61	71	93	1.18006	2.08964	2.63585	4.10666	5.27927	4.78505	chr3D	15936868	15937895	-	Calcium binding family protein	Os01g0135700	EF-HAND 2 domain containing protein
TraesCS1A02G414700	16.475	-1.26833	0.496521	-2.55444	0.0106358	0.128873	14	5	13	14	24	26	1.4651	0.519781	1.45608	1.92243	3.6399	2.7286	chr1A	573944098	573944601	-	Glycerol-3-phosphate dehydrogenase [NAD(+)], cytoplasmic	Os05g0576600	Conserved hypothetical protein			up
TraesCS1B02G214700	21.0215	-1.27103	0.424101	-2.997	0.00272649	0.0470006	18	13	10	22	30	29	1.05958	0.76018	0.630036	1.69929	2.5593	1.71193	chr1B	389735006	389736455	+	Protein curvature thylakoid chloroplastic-like	Os10g0536500	Peptidase S10, serine carboxypeptidase, active site domain containing protein			up
TraesCS3B02G333100	95.4253	-1.27189	0.199216	-6.38447	1.72e-10	1.9e-08	63	58	65	103	117	154	2.13413	1.95173	2.35666	4.57827	5.74389	5.23153	chr3B	539559841	539561616	-	Alpha-1,4-glucan-protein synthase [UDP-forming]	Os03g0599800	Reversibly glycosylated polypeptide	AT3G02230	RGP1
TraesCS5B02G108900	11.9576	-1.2722	0.611222	-2.08141	0.0373964	0.298078	8	5	10	6	24	15	0.235725	0.146352	0.31537	0.23198	1.02487	0.443236	chr5B	149329737	149331728	-	Plant calmodulin-binding protein-like protein	Os12g0506500	Calmodulin-binding, plant domain containing protein
TraesCS1D02G422000	21.2245	-1.27397	0.449194	-2.83612	0.00456651	0.0693169	12	13	16	15	37	29	0.656559	0.706557	0.936949	1.07688	2.93382	1.59117	chr1D	477499555	477500518	-	Glycerol-3-phosphate dehydrogenase [NAD(+)], cytoplasmic	Os05g0576600	Conserved hypothetical protein			up
TraesCS6D02G291600	22.0671	-1.27687	0.449553	-2.8403	0.00450707	0.0687207	5	19	19	28	18	43	0.248088	0.936486	1.00901	1.82296	1.29434	2.1396	chr6D	402134974	402136517	-	Glycine cleavage system h protein	Os10g0516100	Similar to Glycine cleavage system H protein, mitochondrial precursor
TraesCS4D02G259100	105.413	-1.27961	0.189187	-6.76373	1.34e-11	1.81e-09	61	80	64	124	125	164	1.52771	1.99027	1.71552	4.07489	4.53691	4.11891	chr4D	428714545	428718734	+	Endo-1,4-beta-xylanase	Os03g0201901	Glycoside hydrolase, family 10 domain containing protein
TraesCS3D02G287300	23.2238	-1.28146	0.397303	-3.2254	0.00125799	0.0253228	12	19	14	29	29	32	0.454686	0.715147	0.567756	1.44182	1.59246	1.21593	chr3D	396204891	396206282	+	Inorganic pyrophosphatase 2	Os01g0720400	HAD-superfamily subfamily IB hydrolase, hypothetical 1 protein	AT4G29530	Thiamine phosphate phosphatase-like protein
TraesCS7B02G160900	29.1556	-1.28358	0.375024	-3.42265	0.000620138	0.0144461	30	15	12	31	33	52	1.11352	0.553067	0.476717	1.5098	1.77512	1.93556	chr7B	219648742	219652713	+	NAC domain protein,	Os08g0535800	No apical meristem (NAM) protein domain containing protein	AT5G50820	anac097; NAC097
TraesCS3B02G300300	17.9887	-1.28385	0.46573	-2.75665	0.00583975	0.0831839	13	7	15	21	15	37	0.350545	0.187504	0.432908	0.743024	0.58618	1.00053	chr3B	481909951	481914364	+	O-acyltransferase WSD1	Os01g0681000	Uncharacterised protein family UPF0089 domain containing protein
TraesCS7A02G197900	28.9394	-1.28429	0.359651	-3.57094	0.000355708	0.00910815	13	23	20	39	32	42	0.391362	0.68782	0.64442	1.54058	1.39613	1.26798	chr7A	158394901	158398653	+	Endoglucanase	Os06g0247900	Similar to Endo-beta-1,4-glucanase precursor (EC 3.2.1.4)
TraesCS1A02G435200	8.30851	-1.28437	0.675477	-1.90143	0.057246	0.381359	3	4	9	12	7	14	0.217649	0.288275	0.698846	1.14235	0.735991	1.01857	chr1A	585743068	585743794	+	Calcium-binding protein	Os05g0491100	Similar to Calmodulin			up
TraesCS5B02G379300	19.4886	-1.28836	0.431417	-2.98634	0.00282334	0.0481958	16	12	10	25	18	35	0.50776	0.378295	0.339658	1.04103	0.827847	1.11387	chr5B	557354381	557356042	+	Patatin	Os03g0640000	Patatin family protein	AT3G63200	PLP9; Probable inactive patatin-like protein 9
TraesCS5A02G354300	44.1887	-1.28922	0.293135	-4.39805	1.09e-05	0.000474306	32	29	25	43	50	84	0.987014	0.888552	0.82531	1.7403	2.23503	2.59824	chr5A	556889220	556892491	-	Auxin Efflux Carrier family protein	Os09g0554300	Auxin efflux carrier domain containing protein	AT1G20925	PILS1; Protein PIN-LIKES 1
TraesCS1B02G323700	28.0903	-1.2905	0.374998	-3.44135	0.000578823	0.0136327	16	12	26	36	29	46	1.28252	0.955512	2.23059	3.78642	3.36884	3.69767	chr1B	548611180	548615331	-	Adenine phosphoribosyltransferase-like protein, putative (DUF2358)					up
TraesCS2D02G218700	19.6385	-1.29143	0.464683	-2.77916	0.00545001	0.0792446	21	7	10	17	28	32	0.521476	0.172673	0.265778	0.55392	1.00766	0.796878	chr2D	182573791	182575914	-	Phenylalanine ammonia-lyase	Os04g0518400	Similar to Phenylalanine ammonia-lyase (Fragment)			down
TraesCS5D02G531400	51.6555	-1.30112	0.267648	-4.86131	1.17e-06	6.34e-05	35	31	33	64	65	72	1.22334	1.07635	1.23452	2.93524	3.29255	2.52371	chr5D	546921823	546924651	-	GDSL esterase/lipase	Os03g0844600	Esterase, SGNH hydrolase-type domain containing protein
TraesCS2D02G204400	43.027	-1.30173	0.290856	-4.47551	7.62e-06	0.000342963	26	29	28	47	47	78	0.683275	0.757062	0.78756	1.6207	1.79003	2.05562	chr2D	156592577	156594583	+	Phenylalanine ammonia-lyase	Os04g0518400	Similar to Phenylalanine ammonia-lyase (Fragment)	AT3G53260	PAL2; Phenylalanine ammonia-lyase 2	down
TraesCS5A02G406100	25.009	-1.30222	0.388719	-3.35003	0.000808017	0.0177851	21	14	13	36	29	32	0.540564	0.357987	0.358158	1.21594	1.08184	0.826047	chr5A	597686223	597688271	-	Lectin receptor kinase	Os03g0772600	Similar to Lectin-like receptor kinase 7;2	AT3G49670	BAM2; Leucine-rich repeat receptor-like serine/threonine-protein kinase BAM2
TraesCS2A02G381900	79.5538	-1.30412	0.216634	-6.0199	1.75e-09	1.65e-07	48	55	50	110	79	126	1.60234	1.82384	1.78643	4.81824	3.8219	4.21803	chr2A	625243144	625245280	+	MYB-related protein	Os04g0517100	Similar to OSIGBa0145M07.4 protein			down
TraesCS5A02G229000	11.939	-1.30833	0.553085	-2.36551	0.0180054	0.185569	10	6	7	11	14	23	0.665114	0.396423	0.498308	0.960002	1.34947	1.53409	chr5A	444890990	444891782	+	Calcium-binding protein	Os09g0412300	Similar to Calmodulin-like protein	AT3G29000	CML30; Probable calcium-binding protein CML30
TraesCS4A02G061900	234.598	-1.31001	0.155833	-8.40651	4.22e-17	1.06e-14	133	137	177	248	317	352	3.5772	3.66036	5.09529	8.75239	12.3564	9.49427	chr4A	58808486	58810446	-	Allene oxide synthase	Os03g0225900	Allene oxide synthase (CYP74A2), Biosynthesis of jasmonic acid (JA)
TraesCS3D02G536600	15.5507	-1.31117	0.485943	-2.69819	0.00697175	0.0949931	8	13	9	16	16	31	1.78037	2.87393	2.14372	4.67223	5.16036	6.91847	chr3D	610186917	610187265	+	Metallothionein	Os05g0111300	Similar to Metallothionein
TraesCS6B02G122000	812.323	-1.31204	0.0774777	-16.9345	2.51e-64	3.77e-61	475	557	522	974	939	1298	16.8255	19.5993	19.7901	45.2707	48.2036	46.108	chr6B	116745969	116747735	-	Endoglucanase
TraesCS3B02G201000	9.39707	-1.31264	0.625932	-2.09709	0.0359855	0.29078	8	5	5	16	8	13	1.00464	0.623737	0.672038	2.63647	1.45596	1.63716	chr3B	230193748	230196295	-	Hepatocyte nuclear factor 6
TraesCS1D02G372700	17.2466	-1.31347	0.469889	-2.79527	0.00518556	0.0761796	10	8	15	18	17	35	0.349295	0.277584	0.560773	0.824989	0.860559	1.22599	chr1D	451034314	451035823	-	Protein kinase-like	Os05g0545400	Serine/threonine protein kinase domain containing protein			up
TraesCS1D02G072900	96.1305	-1.31395	0.202035	-6.5036	7.84e-11	9.15e-09	70	58	56	100	120	161	2.14156	1.76267	1.83368	4.01435	5.3205	4.93952	chr1D	53379717	53381850	-	WRKY transcription factor	Os05g0183100	Similar to WRKY transcription factor 16 (Fragment)			up
TraesCS3D02G298600	84.1359	-1.31638	0.218784	-6.0168	1.78e-09	1.68e-07	69	47	45	116	87	130	2.17402	1.47104	1.51751	4.79573	3.97258	4.10756	chr3D	412784488	412786395	-	Alpha-1,4-glucan-protein synthase [UDP-forming]	Os03g0599800	Reversibly glycosylated polypeptide	AT3G02230	RGP1
TraesCS6B02G351800	8.45719	-1.31762	0.692235	-1.90343	0.0569839	0.380556	6	5	5	18	8	6	1.0875	0.900239	0.969952	4.28087	2.10139	1.09057	chr6B	617128423	617128713	+	Calcium binding family protein
TraesCS1B02G291500	50.9623	-1.32227	0.28413	-4.65376	3.26e-06	0.000160642	46	24	27	64	62	74	1.83387	0.950457	1.15207	3.3479	3.58212	2.95848	chr1B	508707538	508709360	-	Aldo-keto reductase	Os05g0456300	Similar to cDNA clone:001-207-F04, full insert sequence	AT3G53880	AKR4C11	up
TraesCS3B02G089500	19.9351	-1.323	0.468733	-2.8225	0.00476511	0.0717137	16	5	17	23	16	43	0.855879	0.265689	0.973296	1.61437	1.24037	2.30668	chr3B	59154431	59157620	+	Very-long-chain (3R)-3-hydroxyacyl-CoA dehydratase	Os01g0150200	Protein-tyrosine phosphatase-like, PTPLA domain containing protein
TraesCS2B02G118900	70.2509	-1.32448	0.23998	-5.51912	3.41e-08	2.57e-06	33	46	54	82	86	109	2.57857	3.57055	4.5161	8.40742	9.73876	8.54121	chr2B	84976461	84977217	+	Stress responsive protein	Os07g0684000	Ricin B-related lectin domain containing protein			down
TraesCS5D02G509400	38.6305	-1.32619	0.310942	-4.26507	2e-05	0.000805504	24	22	27	45	51	55	0.522429	0.475719	0.629048	1.28532	1.60889	1.20062	chr5D	534572635	534575057	-	transmembrane protein, putative (DUF594)
TraesCS7D02G252300	15.8549	-1.32734	0.49406	-2.68661	0.00721822	0.097288	14	9	7	18	24	19	0.633828	0.40476	0.339192	1.0693	1.57469	0.862629	chr7D	227543903	227545067	+	Ring finger protein, putative
TraesCS4D02G265000	100.369	-1.33264	0.19784	-6.73593	1.63e-11	2.15e-09	57	59	74	119	108	175	1.62683	1.67275	2.26049	4.45654	4.46715	5.00879	chr4D	435207279	435209829	-	Cytochrome b561 and DOMON domain-containing protein	Os03g0194900	Uncharacterised conserved protein UCP037471 domain containing protein
TraesCS3A02G026400	7.42969	-1.33566	0.712332	-1.87505	0.0607852	0.393648	7	3	4	6	12	11	0.484521	0.206275	0.296332	0.54494	1.20375	0.763544	chr3A	13832415	13833176	+	mediator of RNA polymerase II transcription subunit	Os01g0121600	Conserved hypothetical protein	AT2G01300	Mediator of RNA polymerase II transcription subunit	down
TraesCS7D02G201000	53.8051	-1.33688	0.271178	-4.92988	8.23e-07	4.62e-05	37	36	29	50	70	95	0.903059	0.872828	0.757559	1.60128	2.47601	2.32523	chr7D	159735977	159739380	+	Endoglucanase	Os06g0247900	Similar to Endo-beta-1,4-glucanase precursor (EC 3.2.1.4)
TraesCS7B02G108400	9.51718	-1.33724	0.61857	-2.16182	0.0306317	0.262457	5	7	6	8	13	17	0.366784	0.510094	0.471081	0.770041	1.38205	1.25059	chr7B	124536486	124537204	+	Jasmonate zim-domain protein
TraesCS3D02G439200	75.7059	-1.33918	0.233199	-5.74265	9.32e-09	7.75e-07	44	61	39	96	70	141	0.806645	1.11089	0.76524	2.30932	1.8598	2.59224	chr3D	549623291	549628498	+	Potassium transporter	Os01g0930400	Potassium transporter, High-affinity K acquisition, Root-to-shoot K transport, K-regulated salt tolerance
TraesCS2B02G512700	10.4649	-1.3426	0.594325	-2.25903	0.0238817	0.223016	7	9	4	11	10	22	0.510657	0.652207	0.312316	1.05295	1.05723	1.60946	chr2B	708124548	708125270	+	transcription factor-like protein					down
TraesCS6D02G136200	82.168	-1.34333	0.209351	-6.41666	1.39e-10	1.56e-08	51	54	50	103	90	135	1.31408	1.38216	1.37888	3.48235	3.36073	3.48829	chr6D	104453626	104455779	-	WRKY transcription factor	Os02g0181300	WRKY71; WRKY transcription factor, Defense response	AT4G31800	WRKY18; WRKY like transcription factor
TraesCS4D02G204000	12.2284	-1.34541	0.544906	-2.46907	0.0135465	0.153174	8	6	9	18	11	20	0.424069	0.315943	0.510614	1.25199	0.845042	1.06317	chr4D	351465762	351467495	-	PsbP family protein, expressed	Os03g0279950	Similar to Kinase binding protein (Fragment)	AT3G55330	PPL1
TraesCS5A02G501100	14.3806	-1.34556	0.512425	-2.62586	0.00864301	0.110703	12	8	7	23	16	17	0.406763	0.269377	0.253958	1.02299	0.785994	0.577878	chr5A	666740738	666743746	+	LysM domain GPI-anchored protein 1, putative	Os03g0133400	Peptidoglycan-binding Lysin subgroup domain containing protein
TraesCS1D02G363800	44.8684	-1.34738	0.302259	-4.4577	8.28e-06	0.000369786	24	33	27	46	67	62	0.826809	1.12933	0.995547	2.07939	3.34509	2.14197	chr1D	445226743	445228862	+	Kinase family protein	Os05g0566400	Similar to Blast and wounding induced mitogen-activated protein kinase	AT4G26100	CKL1	up
TraesCS4A02G094900	23.3469	-1.34817	0.405604	-3.32385	0.000887843	0.0191512	15	15	14	19	31	44	0.43686	0.433964	0.436398	0.726085	1.30843	1.28508	chr4A	103331545	103333437	-	Avr9/Cf-9 rapidly elicited protein	Os03g0270500	Protein of unknown function DUF668 family protein
TraesCS3A02G040800	27.029	-1.34947	0.365263	-3.69451	0.000220307	0.00618324	19	17	15	30	30	49	0.784137	0.696946	0.662573	1.62459	1.79432	2.02797	chr3A	21323873	21325150	+	Basic 7S globulin					down
TraesCS1B02G316000	7.41665	-1.35029	0.725738	-1.86057	0.0628046	0.400634	3	7	4	4	11	15	0.2548	0.590592	0.363615	0.44578	1.35397	1.2776	chr1B	540365845	540366598	+	Transmembrane protein, putative	Os05g0487300	Conserved hypothetical protein			up
TraesCS1D02G421400	44.9184	-1.35136	0.296398	-4.55927	5.13e-06	0.000240366	21	26	37	53	50	77	1.5914	1.95724	3.001	5.2701	5.49123	5.85165	chr1D	477280282	477280977	-	histone deacetylase-like protein	Os05g0575000	Similar to predicted protein			up
TraesCS3A02G015500	387.03	-1.35176	0.0995004	-13.5854	4.89e-42	4.38e-39	247	250	230	487	428	631	3.18447	3.20178	3.17374	8.23857	7.99693	8.15824	chr3A	10300292	10309206	-	Sucrose phosphate synthase	Os08g0301500	Similar to Sucrose-phosphate synthase 2 (EC 2.4.1.14) (Fragment)			down
TraesCS2A02G443600	20.696	-1.35183	0.419374	-3.22345	0.00126657	0.0254453	13	13	13	21	23	40	0.326819	0.324653	0.349793	0.692734	0.837975	1.00844	chr2A	693427744	693430046	-	Peptide transporter	Os04g0597600	TGF-beta receptor, type I/II extracellular region family protein			down
TraesCS7B02G436000	19.0824	-1.35376	0.437373	-3.09522	0.00196668	0.0362245	15	12	9	26	18	33	0.738705	0.587047	0.47438	1.6801	1.28467	1.62975	chr7B	702474172	702475402	-	F-box/RNI-like superfamily protein
TraesCS1B02G444000	25.398	-1.35606	0.391557	-3.46326	0.000533677	0.0128055	14	21	13	35	20	49	0.815922	1.21577	0.810901	2.67653	1.68924	2.86381	chr1B	664976146	664977050	-	histone deacetylase-like protein	Os05g0575000	Similar to predicted protein			up
TraesCS4D02G270900	20.9639	-1.35936	0.420926	-3.22945	0.00124028	0.0250155	12	12	15	21	29	33	0.741127	0.736214	0.991531	1.70182	2.59567	2.04387	chr4D	441653004	441653857	+	Blue copper protein
TraesCS5D02G200700	29.5602	-1.35996	0.370842	-3.66721	0.000245216	0.00674529	19	22	14	41	41	32	0.619362	0.712402	0.488453	1.75371	1.93693	1.04609	chr5D	303423923	303426123	+	Senescence/dehydration-associated protein-like protein	Os09g0369500	Conserved hypothetical protein
TraesCS5A02G477900	25.3297	-1.36001	0.392617	-3.46397	0.00053226	0.0127895	10	19	18	33	33	33	0.588656	1.11103	1.13406	2.54893	2.81524	1.94806	chr5A	651734185	651735080	+	Zinc finger protein	Os03g0820300	TFIIIA-type zinc finger protein, Transcription activator, Abiotic stress tolerance
TraesCS3A02G334400	7.40632	-1.36097	0.705188	-1.92994	0.0536139	0.366576	5	7	2	10	7	13	0.5635	0.78367	0.241244	1.47879	1.1433	1.46924	chr3A	580608595	580609062	+	VQ motif family protein	Os01g0808900	Similar to SigA binding protein	AT3G56710	SIB1
TraesCS5B02G035500	15.9688	-1.3647	0.504858	-2.70315	0.00686866	0.0938135	11	11	8	29	9	27	0.3003	0.298309	0.233752	1.03883	0.356077	0.739185	chr5B	38354903	38356834	+	Fasciclin-like arabinogalactan protein
TraesCS3B02G039800	11.3217	-1.36725	0.573787	-2.38286	0.0171787	0.180107	9	7	5	13	17	14	0.378241	0.292237	0.224905	0.716889	1.03541	0.590039	chr3B	19261254	19263050	-	Abscisic acid-deficient 4	Os01g0128300	Similar to predicted protein
TraesCS4A02G401300	38.164	-1.36728	0.315791	-4.32971	1.49e-05	0.000623941	20	28	23	39	51	62	0.393315	0.546991	0.484108	1.00637	1.45352	1.22273	chr4A	675283030	675285827	-	Phenylalanine ammonia-lyase	Os04g0518400	Similar to Phenylalanine ammonia-lyase (Fragment)	AT3G53260	PAL2; Phenylalanine ammonia-lyase 2
TraesCS2A02G396400	69.8872	-1.36804	0.229978	-5.94856	2.71e-09	2.45e-07	41	48	41	95	78	105	1.00674	1.17081	1.07751	3.06085	2.77568	2.58554	chr2A	650243368	650246266	+	1-aminocyclopropane-1-carboxylate synthase	Os04g0578000	ACC synthase, Ethylene biosynthesis			down
TraesCS7A02G191100	40.6177	-1.37366	0.309037	-4.44497	8.79e-06	0.000389991	24	27	24	47	58	54	0.88397	0.987874	0.946109	2.27147	3.09595	1.99456	chr7A	148986014	148988455	-	Serine/threonine-protein kinase WNK-related	Os06g0233800	Conserved hypothetical protein	AT1G60060	Putative uncharacterized protein
TraesCS4D02G008000	18.8135	-1.37388	0.443874	-3.09519	0.00196684	0.0362245	10	16	9	27	20	28	0.364251	0.578938	0.350871	1.29047	1.05577	1.02279	chr4D	3856251	3859966	+	GDSL esterase/lipase	Os09g0567800	Hypothetical conserved gene
TraesCS7A02G435500	16.8365	-1.37508	0.499257	-2.75426	0.00588245	0.0836987	9	6	16	13	23	32	0.563098	0.37291	1.07143	1.06726	2.08549	2.00779	chr7A	628963840	628964682	+	Calmodulin, putative	Os06g0691600	EF-Hand type domain containing protein
TraesCS7D02G177700	25.8496	-1.37618	0.375817	-3.66184	0.00025041	0.00686231	19	17	12	31	32	40	0.778049	0.691535	0.525943	1.66571	1.89908	1.64263	chr7D	130923516	130924803	-	cotton fiber protein
TraesCS6A02G093200	6465.87	-1.37672	0.051536	-26.7137	3.26e-157	1.67e-153	3802	4200	3977	7685	7867	10253	109.88	120.578	123.017	291.429	329.5	297.156	chr6A	61005742	61007876	-	Endoglucanase
TraesCS5D02G467500	113.247	-1.37825	0.19715	-6.99087	2.73e-12	4.09e-10	77	68	64	161	140	143	20.8269	18.2707	18.5276	57.1405	54.8785	38.7881	chr5D	509510792	509511143	+	DNA ligase	Os03g0806800	Conserved hypothetical protein
TraesCS6B02G418700	86.5663	-1.3787	0.216948	-6.35498	2.08e-10	2.29e-08	66	48	47	93	97	162	7.45412	5.38524	5.68138	13.7822	15.8768	18.3483	chr6B	690757113	690757677	+	Beta-toxin Cn4
TraesCS1D02G098000	24.2858	-1.38011	0.383525	-3.59849	0.000320075	0.00838909	15	15	15	29	27	42	0.581303	0.57745	0.622166	1.47466	1.5164	1.63225	chr1D	84776467	84777827	-	1-aminocyclopropane-1-carboxylate oxidase	Os05g0149400	ACC oxidase, Ethylene biosynthesis			up
TraesCS3A02G416200	18.399	-1.38018	0.47097	-2.93051	0.00338402	0.0556121	12	10	12	12	28	34	0.378769	0.313548	0.405395	0.497001	1.28083	1.07621	chr3A	658905322	658906992	-	Pro-resilin	Os01g0910500	Conserved hypothetical protein
TraesCS5D02G399900	33.8046	-1.38053	0.338319	-4.08055	4.49e-05	0.00161029	18	18	26	43	44	46	0.614091	0.61002	0.949373	1.92491	2.17546	1.57378	chr5D	465198294	465199839	+	transmembrane protein	Os03g0759125	Similar to Pollen preferential protein
TraesCS5D02G561900	26.5711	-1.38193	0.378002	-3.65587	0.00025631	0.00700895	20	15	14	28	38	39	1.3104	0.976284	0.98176	2.40721	3.60825	2.56251	chr5D	562052622	562053426	+	Pectinesterase inhibitor
TraesCS7D02G052400	17.6452	-1.38263	0.481891	-2.86917	0.00411553	0.0645414	10	18	5	17	21	34	0.47775	0.854249	0.255667	1.06569	1.45398	1.62894	chr7D	27453025	27454128	+	ABA-responsive binding factor	Os06g0127100	Dehydration-responsive element-binding protein 1C
TraesCS1D02G385400	16.7589	-1.38349	0.476635	-2.90262	0.0037005	0.0594932	8	12	11	14	22	32	0.462663	0.689394	0.680881	1.06239	1.8439	1.85589	chr1D	458784636	458785547	-	DUF4228 domain protein	Os05g0552800	Conserved hypothetical protein			up
TraesCS5D02G246200	12.5621	-1.384	0.550375	-2.51465	0.0119151	0.140122	10	5	8	14	19	16	0.764399	0.379666	0.654507	1.40421	2.10481	1.2265	chr5D	354269092	354269781	+	Calcium-binding protein	Os09g0458900	EF hand domain containing protein
TraesCS2D02G028600	24.3871	-1.38576	0.38789	-3.57257	0.000353501	0.00906527	15	18	12	28	32	37	0.79673	0.949739	0.68219	1.95147	2.46326	1.97083	chr2D	11774695	11775912	+	12-oxophytodienoate reductase-like protein					down
TraesCS7A02G395700	24.6933	-1.39166	0.413828	-3.36288	0.000771326	0.0171599	18	10	17	41	29	26	0.967772	0.534087	0.978257	2.89246	2.25963	1.40185	chr7A	574097658	574110008	+	Cinnamoyl-CoA reductase 4	Os06g0623600	Similar to Cinnamoyl-CoA reductase (EC 1.2.1.44)	AT1G76470	NAD(P)-binding Rossmann-fold superfamily protein
TraesCS5D02G243700	15.7548	-1.39199	0.477015	-2.91812	0.00352144	0.0573541	11	10	8	21	18	24	0.429762	0.388103	0.334526	1.07656	1.01917	0.940316	chr5D	351802361	351804425	+	Mitochondrial carrier family	Os09g0454600	Similar to Mitochondrial phosphate transporter (Fragment)
TraesCS5D02G236600	11.0667	-1.39429	0.634729	-2.19666	0.0280444	0.246999	1	6	13	16	12	16	0.0551134	0.328489	0.76684	1.15707	0.958469	0.88431	chr5D	345034595	345035551	+	Transmembrane protein 45B	Os09g0444900	Similar to plant viral-response family protein
TraesCS6D02G302700	39.2606	-1.39792	0.305515	-4.57562	4.75e-06	0.000223659	24	24	24	56	40	62	1.93851	1.92566	2.07478	5.93509	4.68226	5.02198	chr6D	411725939	411726591	+	Transmembrane protein, putative	Os02g0774200	Conserved hypothetical protein
TraesCS1A02G206800	21.2462	-1.39821	0.423615	-3.30066	0.000964564	0.0204591	9	19	11	29	24	32	0.437101	0.916652	0.571789	1.84808	1.68924	1.55854	chr1A	368831473	368832558	-	Cyclin-dependent protein kinase inhibitor SMR1	Os10g0546400	Conserved hypothetical protein			up
TraesCS1A02G070400	97.4451	-1.399	0.202889	-6.89541	5.37e-12	7.71e-10	52	69	58	137	94	164	1.68158	2.21654	2.00746	5.81325	4.40537	5.31847	chr1A	53187274	53189460	-	WRKY transcription factor	Os05g0137500	Similar to WRKY transcription factor 5			up
TraesCS5B02G408100	18.9168	-1.39953	0.464537	-3.01274	0.00258898	0.0451913	11	16	8	14	24	40	0.464143	0.670642	0.361288	0.775123	1.46761	1.69257	chr5B	583709780	583712961	-	Thioredoxin	Os03g0767500	Thioredoxin domain 2 containing protein	AT4G37200	HCF164; Thioredoxin-like protein HCF164, chloroplastic
TraesCS3D02G354300	9.81172	-1.39984	0.614399	-2.27839	0.0227033	0.216441	8	6	4	16	10	13	0.50776	0.378295	0.271727	1.33251	0.91983	0.827445	chr3D	465021572	465022939	-	Photosystem II reaction center Psb28 protein
TraesCS6A02G187600	15.4574	-1.40217	0.514895	-2.72321	0.00646504	0.0896994	10	10	8	22	24	13	0.589973	0.586062	0.505156	1.70309	2.05202	0.769135	chr6A	223979379	223980378	+	DUF3511 domain protein	Os02g0223700	Protein of unknown function DUF3511 domain containing protein
TraesCS1D02G288800	19.7118	-1.40509	0.445702	-3.15253	0.00161862	0.0310767	16	7	13	19	25	36	1.78037	0.77375	1.54824	2.77414	4.03154	4.01717	chr1D	387060054	387060527	+	Cytochrome P450 98A8	Os05g0465000	Conserved hypothetical protein			up
TraesCS6B02G292800	15.9515	-1.40782	0.509666	-2.76224	0.0057407	0.0821853	13	3	13	19	17	29	1.14852	0.263286	1.22926	2.20258	2.17662	2.56933	chr6B	526714424	526715123	+	Transmembrane protein, putative	Os02g0695600	Conserved hypothetical protein
TraesCS1A02G239700	19.8774	-1.41141	0.442032	-3.193	0.00140804	0.0276252	16	7	13	23	27	29	0.537172	0.233455	0.467133	1.01322	1.3137	0.976379	chr1A	426886834	426888858	+	Annexin	Os05g0382900	Similar to annexin-like protein RJ4	AT5G12380	ANNAT8; Annexin	up
TraesCS7D02G503400	6.55749	-1.41234	0.737371	-1.91537	0.055445	0.374734	4	4	4	7	7	13	0.318692	0.31658	0.341095	0.7318	0.808256	1.03868	chr7D	608487530	608488191	-	NHL domain-containing protein, putative	Os06g0646100	Conserved hypothetical protein
TraesCS2B02G182000	30.0153	-1.41464	0.365878	-3.86643	0.00011044	0.00349287	27	18	10	36	34	52	1.48806	0.985466	0.589877	2.60341	2.71566	2.87401	chr2B	157040789	157041745	-	Calcium-binding family protein	Os07g0631700	EF-Hand type domain containing protein	AT5G39670	CML45; Probable calcium-binding protein CML45	down
TraesCS3A02G244400	10.4389	-1.4202	0.615482	-2.30747	0.0210288	0.205814	2	10	7	13	10	20	0.134208	0.666589	0.502746	1.14465	0.972492	1.34587	chr3A	457490249	457491134	+	S-adenosylmethionine-dependent methyltransferase	Os01g0716500	Methyltransferase type 12 domain containing protein			down
TraesCS7D02G207000	10.5485	-1.42114	0.61116	-2.32532	0.0200546	0.19945	7	5	7	7	18	17	0.369574	0.262232	0.395554	0.484937	1.37726	0.900078	chr7D	164534144	164535142	-	Nudix hydrolase-like protein	Os06g0255400	Similar to Nudix hydrolase 18, mitochondrial precursor (EC 3.6.1.-) (AtNUDT18)
TraesCS2A02G289300	70.966	-1.42173	0.241767	-5.88058	4.09e-09	3.6e-07	49	34	46	82	71	140	0.879658	0.606329	0.883851	1.93159	1.84721	2.52042	chr2A	497652197	497657341	-	Potassium transporter	Os04g0401700	Potassium transporter, Potassium mediated growth, Salt tolerance			down
TraesCS5A02G262800	23.0855	-1.42357	0.411971	-3.4555	0.000549268	0.0130752	17	10	15	23	24	49	0.709367	0.414509	0.669911	1.25931	1.45135	2.05043	chr5A	475830726	475831989	-	PRAS-rich protein
TraesCS2B02G315000	6.63761	-1.42369	0.745368	-1.91005	0.0561262	0.376964	2	5	5	10	6	11	0.395083	0.98116	1.05714	2.59204	1.71771	2.1791	chr2B	450257963	450258229	-	Protein IDA	Os04g0418100	Hypothetical conserved gene			down
TraesCS7D02G228900	15.4595	-1.42736	0.511634	-2.7898	0.0052741	0.0771919	10	14	4	18	23	20	0.56897	0.791278	0.243587	1.34383	1.89652	1.14116	chr7D	188987470	188993656	+	Epoxide hydrolase 2	Os05g0273800	Similar to Soluble epoxide hydrolase
TraesCS4D02G286400	17.4851	-1.42791	0.476073	-2.99934	0.00270566	0.0467175	14	12	6	16	19	38	0.45722	0.389305	0.209726	0.685646	0.899269	1.24454	chr4D	457074524	457077189	+	Homeobox protein, putative	Os03g0170600	Similar to Homeobox-leucine zipper protein HOX21	AT5G15150	HAT7; Homeobox-leucine zipper protein HAT7
TraesCS3B02G525700	133.595	-1.42986	0.175362	-8.15377	3.53e-16	8.12e-14	70	90	81	192	139	209	1.25837	1.60718	1.55847	4.52891	3.62129	3.76776	chr3B	768249540	768256278	-	BTB/POZ domain-containing protein	Os05g0345500	BTB/POZ domain containing protein
TraesCS6D02G008500	8.36864	-1.43052	0.682991	-2.09449	0.0362167	0.291933	7	3	5	16	8	9	0.426334	0.181503	0.325931	1.27866	0.706124	0.549694	chr6D	3459498	3460459	-	Rhodanese-related sulfurtransferase	Os02g0102300	Arsenate reductase, Sulfurtransferase/rhodanese-like protein, Regulation of arsenic accumulation
TraesCS5D02G235500	12.8512	-1.43064	0.53567	-2.67075	0.00756824	0.100547	8	6	9	18	16	17	0.66764	0.497411	0.803894	1.9711	1.93514	1.42275	chr5D	344446321	344447047	-	Transmembrane protein, putative	Os09g0446700	Conserved hypothetical protein
TraesCS3A02G255600	22.231	-1.43703	0.455806	-3.15272	0.00161757	0.0310767	13	17	10	13	39	37	0.421948	0.548121	0.347392	0.553659	1.83451	1.20433	chr3A	477427449	477429073	+	Protein kinase-like	Os01g0699600	Serine/threonine protein kinase domain containing protein			down
TraesCS3D02G004100	53.5627	-1.43801	0.270373	-5.3186	1.05e-07	7.23e-06	40	27	29	70	68	76	2.16606	1.4524	1.68078	4.97384	5.33653	4.12716	chr3D	1733084	1736612	-	FLOWERING LOCUS T/ TERMINAL FLOWER 1-like protein	Os01g0111600	Similar to MOTHER of FT and TF1 protein
TraesCS3D02G133100	41.8803	-1.4396	0.313033	-4.59888	4.25e-06	0.000203275	30	30	16	45	44	85	1.17295	1.16517	0.669547	2.30862	2.49316	3.33276	chr3D	92749178	92750743	-	Glutathione S-transferase
TraesCS1B02G201100	33.5391	-1.44016	0.368255	-3.91075	9.2e-05	0.00299138	20	11	29	32	38	69	1.45499	0.794942	2.25805	3.05467	4.0064	5.03394	chr1B	359909549	359910273	-	Response to low sulfur protein, putative	Os10g0509401	Conserved hypothetical protein	AT3G49570	LSU3; Protein RESPONSE TO LOW SULFUR 3	up
TraesCS5A02G239100	10.1653	-1.45034	0.611644	-2.37121	0.0177301	0.183676	5	7	6	10	17	13	0.401397	0.558231	0.515536	1.05338	1.97785	1.04659	chr5A	455206389	455207045	+	Calcium-binding protein	Os09g0458900	EF hand domain containing protein
TraesCS7A02G176400	33.0818	-1.45176	0.334907	-4.33482	1.46e-05	0.000612128	23	20	16	42	42	49	1.45981	1.26098	1.08691	3.49785	3.86329	3.11883	chr7A	129704109	129704939	-	cotton fiber protein
TraesCS5D02G190700	21.2083	-1.46888	0.450049	-3.26383	0.00109918	0.0226506	7	11	19	33	26	25	0.243218	0.379666	0.70657	1.50451	1.30921	0.871094	chr5D	293095369	293097303	+	WRKY transcription factor	Os09g0334500	WRKY transcription factor, Tolerance to phosphate starvation, Regulator of Fe starvation and cold stress
TraesCS6A02G147700	53.2927	-1.4713	0.272577	-5.39773	6.75e-08	4.84e-06	39	22	33	67	63	87	3.02056	1.69261	2.73552	6.80895	7.07135	6.75723	chr6A	127880341	127885853	-	Nucleoid-associated protein	Os02g0180200	Uncharacterised protein family UPF0133 domain containing protein	AT4G30620	Nucleoid-associated protein At4g30620, chloroplastic
TraesCS4D02G121700	8.0537	-1.47182	0.698597	-2.10683	0.0351324	0.286289	2	4	8	12	10	10	0.258547	0.513666	1.10689	2.03551	1.87348	1.29639	chr4D	103236456	103236863	-	ubiquitin carboxyl-terminal hydrolase	Os11g0121300	Conserved hypothetical protein
TraesCS2A02G285900	55.3189	-1.47235	0.257968	-5.70748	1.15e-08	9.42e-07	34	33	31	68	60	100	1.11039	1.07059	1.08358	2.914	2.8398	3.2751	chr2A	485260674	485263481	+	Glycerophosphodiester phosphodiesterase	Os02g0514500	Similar to Glycerophosphoryl diester phosphodisterase (Fragment)	AT5G41080	GDPD2; Glycerophosphodiester phosphodiesterase GDPD2	down
TraesCS6A02G383700	18.7369	-1.47343	0.494297	-2.98087	0.00287433	0.0489028	5	11	17	14	22	43	0.134208	0.293299	0.488382	0.493081	0.855793	1.15745	chr6A	602623023	602624987	-	3-ketoacyl-CoA synthase	Os02g0813600	Thiolase-like, subgroup domain containing protein
TraesCS6D02G220300	6.32736	-1.47365	0.810659	-1.81785	0.0690877	0.420949	5	3	3	5	14	5	0.288216	0.171783	0.185086	0.378182	1.16954	0.289032	chr6D	310400559	310405132	-	Vesicle-associated protein 1-1	Os02g0643000	Similar to VAP27	AT3G60600	PVA11; Vesicle-associated protein 1-1
TraesCS5A02G312000	9.62393	-1.47392	0.627815	-2.34769	0.01889	0.191481	7	3	7	14	8	18	0.389868	0.165979	0.417274	1.02313	0.645727	1.00535	chr5A	523615616	523616562	-	CRT-binding factor	Os09g0522200	DRE-binding protein 1A	AT5G51990	DREB1D; C-repeat binding factor 4
TraesCS6D02G379200	39.8063	-1.4775	0.311184	-4.74798	2.05e-06	0.000105321	30	19	21	48	52	61	1.18259	0.744009	0.886005	2.48278	2.97068	2.41141	chr6D	460846525	460847862	+	Heavy-metal-associated domain-containing protein-like	Os02g0818900	Heavy metal transport/detoxification protein domain containing protein
TraesCS5A02G379800	15.3877	-1.47909	0.5005	-2.95522	0.00312443	0.0523048	11	10	6	22	21	18	0.389643	0.351873	0.227473	1.02254	1.07804	0.639403	chr5A	577707760	577709656	+	Structural constituent of ribosome protein	Os03g0739700	Uncharacterised protein family UPF0114 domain containing protein
TraesCS3B02G248500	61.3551	-1.48125	0.251161	-5.89762	3.69e-09	3.26e-07	37	35	36	91	59	102	0.403122	0.378803	0.419798	1.30094	0.931592	1.11445	chr3B	395909554	395917518	-	Pleiotropic drug resistance ABC transporter	Os01g0609900	Similar to PDR-like ABC transporter (PDR4 ABC transporter)
TraesCS7B02G184300	51.6617	-1.48198	0.28218	-5.25189	1.51e-07	1.02e-05	29	26	36	68	46	102	0.434906	0.387331	0.577834	1.3381	0.999756	1.534	chr7B	296319712	296357738	+	LETM1-like protein
TraesCSU02G131900	23.3099	-1.48312	0.41345	-3.58719	0.000334265	0.00867645	8	21	12	31	27	37	0.2548	0.664416	0.409067	1.29555	1.24627	1.18178	chrUn	111192255	111194698	-	Apyrase
TraesCS4A02G132300	13.693	-1.48364	0.580461	-2.55597	0.0105892	0.128491	14	2	8	10	21	25	0.710693	0.100855	0.434658	0.666096	1.54494	1.27269	chr4A	177616243	177618037	-	Calcium binding protein	Os03g0331700	Similar to cDNA clone:002-120-A09, full insert sequence
TraesCS3B02G317500	22.7008	-1.48876	0.409003	-3.63998	0.000272664	0.00736554	13	17	10	23	28	43	0.968455	1.25805	0.797333	2.24826	3.02297	3.21242	chr3B	511071108	511071815	+	senescence regulator (Protein of unknown function, DUF584)	Os01g0727500	Protein of unknown function DUF584 family protein	AT4G18980	AtS40-3
TraesCS6D02G146200	28.988	-1.49475	0.369405	-4.04636	5.2e-05	0.00184248	15	23	13	29	34	58	0.705128	1.07403	0.654069	1.78878	2.3163	2.73421	chr6D	116952123	116953292	-	VQ motif family protein	Os02g0173200	VQ domain containing protein
TraesCS2D02G204700	77.0889	-1.49538	0.235388	-6.3528	2.11e-10	2.3e-08	47	56	32	82	104	129	0.916093	1.08428	0.667568	2.09719	2.93775	2.5215	chr2D	156707284	156709989	+	Phenylalanine ammonia-lyase	Os04g0518400	Similar to Phenylalanine ammonia-lyase (Fragment)	AT3G53260	PAL2; Phenylalanine ammonia-lyase 2	down
TraesCS6B02G306200	9.64139	-1.49568	0.635301	-2.35429	0.0185584	0.189624	4	10	3	14	9	17	0.546565	1.35736	0.43874	2.51011	1.78223	2.32948	chr6B	549413897	549414453	-	Defensin
TraesCS2B02G466400	25.5525	-1.49706	0.39894	-3.7526	0.000175007	0.00512281	15	22	8	37	24	45	0.567135	0.826284	0.323734	1.83561	1.31506	1.70622	chr2B	661851159	661852768	+	MYB protein	Os04g0594100	MYB transcription factor, Regulation of cellulose biosynthesis during secondary cell wall formation	AT4G17785	MYB39; Transcription factor MYB39	down
TraesCS2D02G099800	15.4186	-1.49822	0.500725	-2.9921	0.00277065	0.0475344	11	11	5	15	22	26	0.369306	0.366858	0.179666	0.660796	1.07042	0.875374	chr2D	52023830	52025675	-	Alpha/beta-hydrolase superfamily protein	Os07g0685500	Alpha/beta hydrolase family protein			down
TraesCS1A02G117500	69.4968	-1.50225	0.251408	-5.97533	2.3e-09	2.12e-07	57	32	32	101	78	104	1.08927	0.607466	0.654507	2.53259	2.1602	1.99306	chr1A	124885857	124891820	-	Boron transporter	Os05g0176800	Boron efflux transporter, Pollen germination and/or tube elongation	AT4G32510	HCO3- transporter family	up
TraesCS4A02G033600	19.1671	-1.51746	0.445629	-3.40521	0.000661139	0.0152392	9	13	11	31	20	27	0.577484	0.828614	0.75543	2.61001	1.8598	1.73735	chr4A	25785332	25786153	-	Blue copper protein
TraesCS2D02G184400	13.9682	-1.5176	0.514409	-2.95018	0.00317587	0.0529924	9	6	9	17	18	22	0.435897	0.288672	0.466539	1.08037	1.26344	1.06854	chr2D	129789027	129790451	+	Fasciclin-like arabinogalactan-protein-like					down
TraesCS1B02G374900	16.82	-1.52921	0.47303	-3.23281	0.00122579	0.0247429	11	8	10	18	18	35	0.456834	0.33004	0.444498	0.980892	1.08337	1.45768	chr1B	605583399	605584802	-	WRKY transcription factor	Os05g0537100	WRKY transcription factor 10			up
TraesCS3A02G367900	75.1557	-1.52976	0.22886	-6.68426	2.32e-11	3e-09	43	42	44	80	94	138	1.16605	1.13139	1.27704	2.84658	3.69417	3.75281	chr3A	616724589	616726533	-	HXXXD-type acyl-transferase family protein	Os01g0854000	Similar to AER	AT5G01210	AT5g01210/F7J8_190
TraesCS2B02G572600	19.9628	-1.53492	0.433533	-3.54049	0.000399387	0.0100553	10	13	11	24	28	29	0.286183	0.369572	0.336931	0.901236	1.16129	0.83228	chr2B	762367145	762370850	+	EH domain-containing protein 1	Os04g0669300	EF hand domain containing protein			down
TraesCS5D02G538400	7.55711	-1.53578	0.716282	-2.1441	0.0320248	0.269824	3	8	2	9	10	12	0.522213	1.38334	0.372615	2.05567	2.5227	2.09476	chr5D	550576252	550576764	-	40S ribosomal protein	Os01g0250600	Conserved hypothetical protein	AT1G57540	40S ribosomal protein
TraesCS3D02G517100	32.975	-1.54172	0.349255	-4.41431	1.01e-05	0.000444175	24	12	20	49	37	49	2.39743	1.19077	2.1383	6.42266	5.35644	4.90861	chr3D	600563453	600564143	+	Abscisic stress ripening protein	Os01g0963600	ABA/WDS induced protein family protein
TraesCS2A02G196700	55.7443	-1.54268	0.260632	-5.91898	3.24e-09	2.91e-07	28	37	30	78	62	90	0.695301	0.9127	0.797333	2.54151	2.23124	2.24122	chr2A	166628099	166630222	+	Phenylalanine ammonia-lyase	Os04g0518400	Similar to Phenylalanine ammonia-lyase (Fragment)			down
TraesCS1B02G401400	7.00307	-1.5432	0.746065	-2.06845	0.038598	0.303867	6	4	2	5	11	13	0.389251	0.257781	0.138871	0.42563	1.03422	0.845764	chr1B	631822128	631826952	-	Short-chain dehydrogenase/reductase	Os07g0561500	Short-chain dehydrogenase/reductase SDR domain containing protein			up
TraesCS5B02G412100	12.011	-1.55294	0.58357	-2.66111	0.00778837	0.102751	5	4	11	17	17	14	0.261625	0.207912	0.616035	1.16719	1.28913	0.734622	chr5B	586916184	586917191	+	Alpha/beta-Hydrolases superfamily protein	Os03g0790500	Alpha/beta hydrolase fold-3 domain containing protein
TraesCS3B02G288100	24.9485	-1.56568	0.395882	-3.95492	7.66e-05	0.00257828	16	9	17	30	27	48	0.547274	0.305801	0.622354	1.34645	1.33841	1.64647	chr3B	462866244	462867785	+	Protein kinase-like	Os01g0699600	Serine/threonine protein kinase domain containing protein
TraesCS4A02G110100	24.1852	-1.56825	0.397621	-3.94408	8.01e-05	0.00268294	17	15	9	31	25	46	0.561805	0.492424	0.318334	1.34425	1.19734	1.52448	chr4A	134208144	134210191	+	Protein phosphatase 2C family protein	Os03g0292100	Hypothetical conserved gene	AT2G40180	PP2C5; PP2C-type phosphatase AP2C3
TraesCS5D02G157300	45.3115	-1.56937	0.300918	-5.21528	1.84e-07	1.22e-05	25	32	19	60	63	61	0.678286	0.862451	0.551735	2.13603	2.47715	1.6597	chr5D	245186631	245189747	-	Trichome birefringence-like protein	Os12g0106300	Xylan acetyltransferase, Resistance to bacterial leaf blight disease	AT2G30010	TBL45; TRICHOME BIREFRINGENCE-LIKE 45
TraesCS5D02G389300	14.9717	-1.57027	0.521951	-3.00846	0.00262575	0.0457393	11	3	11	22	16	24	0.644643	0.174646	0.689959	1.69174	1.3589	1.41047	chr5D	458679971	458681063	+	Structural constituent of ribosome protein	Os03g0739700	Uncharacterised protein family UPF0114 domain containing protein
TraesCS5D02G204700	27.9406	-1.58804	0.386641	-4.10726	4e-05	0.00146266	16	18	13	26	29	66	0.326712	0.365114	0.284114	0.696629	0.858188	1.3515	chr5D	310033949	310036531	+	U-box domain-containing protein	Os09g0378700	Similar to ubiquitin-protein ligase	AT1G60190	PUB19; U-box domain-containing protein 19
TraesCS6D02G232400	16.2941	-1.60025	0.484502	-3.30288	0.000956966	0.0203197	6	11	10	18	19	32	0.309346	0.563376	0.55182	1.21773	1.41967	1.65452	chr6D	325820399	325821421	-	Acetylglutamate kinase-like protein	Os02g0657600	N-acetyl glutamate kinase 2
TraesCS5A02G207600	12.8752	-1.60285	0.55242	-2.90151	0.00371369	0.0596424	5	7	9	16	20	16	0.345633	0.480678	0.665872	1.45127	2.00361	1.10915	chr5A	419692423	419693185	-	Methylglyoxal synthase
TraesCS6B02G281000	11.6711	-1.60508	0.617173	-2.6007	0.0093035	0.116771	8	3	8	8	23	16	0.305317	0.113735	0.32678	0.400622	1.27212	0.612362	chr6B	507404337	507405718	+	Ethylene-responsive transcription factor	Os02g0654700	AP2/ERF family protein, Abiotic stress response	AT5G47220	ERF2
TraesCS3B02G092900	145.842	-1.60541	0.166274	-9.65522	4.67e-22	1.73e-19	94	82	65	182	180	247	3.63216	3.14747	2.68815	9.22765	10.0797	9.57108	chr3B	61914874	61916355	-	NAC domain-containing protein	Os01g0104500	No apical meristem (NAM) protein domain containing protein
TraesCS2B02G244100	38.2272	-1.61214	0.312742	-5.15486	2.54e-07	1.63e-05	20	24	19	48	44	69	0.965115	1.15046	0.981311	3.0393	3.0771	3.33907	chr2B	248137018	248138110	+	Glutathione S-transferase					down
TraesCS1A02G011300	23.205	-1.61905	0.408698	-3.96147	7.45e-05	0.00251975	16	13	9	27	33	36	1.16239	0.938183	0.699808	2.57383	3.47445	2.62278	chr1A	6654552	6655482	-	Dirigent protein					up
TraesCS2A02G399200	45.9962	-1.62168	0.289187	-5.60772	2.05e-08	1.62e-06	27	25	23	65	58	67	0.481107	0.442516	0.438641	1.51976	1.49777	1.19724	chr2A	652332902	652338994	-	SPX domain-containing family protein	Os04g0573000	SPX-MFS protein, Phosphate transporter, Pi homeostasis	AT1G63010	Major Facilitator Superfamily with SPX (SYG1/Pho81/XPR1) domain-containing protein	down
TraesCS1B02G426500	18.5108	-1.62194	0.46567	-3.48303	0.000495769	0.0120486	9	6	15	27	21	29	0.375845	0.248902	0.670442	1.47949	1.27094	1.21448	chr1B	652463256	652464518	+	F-box protein (DUF295)					up
TraesCS6B02G138200	18.4906	-1.62334	0.504624	-3.21694	0.00129566	0.0259076	13	2	15	29	17	32	0.365494	0.0558571	0.451369	1.06984	0.692668	0.902223	chr6B	135707715	135710006	+	Myb family transcription factor-like	Os02g0139000	Transcription factor, Regulation of Pi signaling and homeostasis, Tolerance to low-Pi stress
TraesCS5D02G388700	95.8304	-1.626	0.225454	-7.21211	5.51e-13	8.91e-11	48	58	50	93	148	156	0.833616	1.00061	0.929391	2.11929	3.725	2.71692	chr5D	458094426	458098176	-	Lipoxygenase	Os03g0738600	Lipoxygenase, Seed germination and longevity
TraesCS7D02G333100	8.53153	-1.63164	0.711525	-2.29316	0.021839	0.211395	2	6	6	5	9	24	0.0965115	0.287615	0.309888	0.316594	0.629406	1.16142	chr7D	424103252	424104344	-	Adaptor protein complex AP-1, gamma subunit	Os06g0538400	Conserved hypothetical protein
TraesCS4B02G056600	32.0144	-1.63393	0.342739	-4.76729	1.87e-06	9.68e-05	17	16	19	44	35	56	0.400465	0.374409	0.479041	1.36004	1.19488	1.32291	chr4B	46221025	46223484	+	basic helix-loop-helix (bHLH) DNA-binding superfamily protein	Os03g0725800	Helix-loop-helix DNA-binding domain containing protein	AT2G22760	BHLH19; Putative uncharacterized protein At2g22760 (Fragment)
TraesCS3A02G401900	17.2556	-1.64013	0.468136	-3.50353	0.000459136	0.0112655	11	8	9	26	17	30	0.536706	0.387744	0.469991	1.66456	1.20208	1.46789	chr3A	647497851	647499861	-	Tropinone reductase-like protein
TraesCS2A02G461500	12.3728	-1.64187	0.584534	-2.80885	0.00497185	0.0738466	6	11	3	19	18	13	1.33528	2.43179	0.714572	5.54827	5.80541	2.90129	chr2A	707269543	707269779	+	Collagen alpha-1(IV) chain					down
TraesCS2A02G396900	34.9076	-1.64616	0.339038	-4.85539	1.2e-06	6.48e-05	18	20	18	46	51	46	0.414216	0.45719	0.443334	1.38898	1.70084	1.06155	chr2A	650626428	650629012	-	GDSL esterase/lipase	Os04g0577300	Similar to GDSL-motif lipase/hydrolase-like protein			down
TraesCS3D02G256400	25.748	-1.66255	0.395174	-4.20713	2.59e-05	0.00100906	11	17	13	40	33	33	0.318955	0.489663	0.403444	1.52188	1.38672	0.959572	chr3D	358187813	358189631	+	Protein kinase-like	Os01g0699500	Serine/threonine protein kinase domain containing protein
TraesCS4A02G389000	17.7465	-1.6748	0.476502	-3.51478	0.000440113	0.0108592	8	8	12	17	28	29	0.309801	0.307747	0.497367	0.863822	1.57141	1.1262	chr4A	666636796	666641963	-	Peroxidase
TraesCS5B02G161500	12.6312	-1.67769	0.603764	-2.77872	0.00545734	0.0793059	9	1	10	11	15	29	0.44572	0.0491962	0.530058	0.714818	1.07659	1.44027	chr5B	297971611	297975005	+	GDSL esterase/lipase	Os09g0132200	Esterase, SGNH hydrolase-type domain containing protein
TraesCS3D02G341100	36.6956	-1.68172	0.322822	-5.20944	1.89e-07	1.25e-05	18	18	22	52	42	61	0.422324	0.419524	0.552458	1.60088	1.42811	1.43526	chr3D	454508319	454511000	+	WRKY transcription factor	Os01g0826400	WRKY transcription factor 24 (WRKY24)	AT2G40740	WRKY55; WRKY DNA-binding protein 55
TraesCS2D02G377500	35.5499	-1.68352	0.336039	-5.00988	5.45e-07	3.16e-05	18	16	22	57	39	53	0.316884	0.279807	0.414528	1.3167	0.995019	0.935687	chr2D	481960998	481964109	+	Phenylalanine ammonia-lyase	Os04g0518400	Similar to Phenylalanine ammonia-lyase (Fragment)	AT2G37040	PAL1; Phenylalanine ammonia-lyase 1	down
TraesCS6A02G420100	1052.87	-1.68462	0.0768928	-21.9087	2.14e-106	6.85e-103	607	551	510	1516	1146	1809	5.17211	4.66382	4.65107	16.9497	14.1515	15.4577	chr6A	617046924	617061369	+	Callose synthase	Os02g0832500	Similar to predicted protein	AT5G13000	CALS3; Callose synthase 3
TraesCS5A02G380900	61.6643	-1.68794	0.259175	-6.51273	7.38e-11	8.69e-09	36	30	31	72	91	94	0.417037	0.345227	0.384359	1.09443	1.52775	1.09201	chr5A	578061853	578067290	+	Basic helix-loop-helix (BHLH) family transcription factor	Os03g0741100	Basic helix-loop-helix transcription factor, Drought tolerance	AT5G43650	BHLH92; Transcription factor bHLH92
TraesCS1D02G103500	41.2243	-1.69027	0.355609	-4.75316	2e-06	0.00010318	22	32	12	39	41	103	0.432002	0.624202	0.252202	1.00487	1.16677	2.02828	chr1D	93102756	93105441	-	Phenylalanine ammonia-lyase	Os04g0518400	Similar to Phenylalanine ammonia-lyase (Fragment)	AT3G53260	PAL2; Phenylalanine ammonia-lyase 2	up
TraesCS6A02G200400	9.63423	-1.69777	0.647148	-2.62346	0.00870416	0.111396	6	5	4	16	14	9	0.985861	0.816105	0.703442	3.44959	3.33374	1.48298	chr6A	322985172	322985492	+	Chloroplast Ycf2;ATPase, AAA type, core (ChrC)	Os02g0588700	Conserved hypothetical protein
TraesCS3A02G299800	10.2577	-1.6988	0.62412	-2.72191	0.00649055	0.0899717	3	4	9	12	12	20	0.182293	0.241447	0.585323	0.956784	1.05675	1.21873	chr3A	534166083	534167182	-	ARM repeat superfamily protein					down
TraesCS4D02G285300	39.7925	-1.7177	0.317452	-5.4109	6.27e-08	4.53e-06	21	19	22	42	49	81	0.674142	0.605894	0.755889	1.76915	2.27965	2.60762	chr4D	456046811	456048804	+	Patatin	Os08g0476900	Similar to Patatin-like protein 1
TraesCS5B02G539400	6.43304	-1.72167	0.773577	-2.22559	0.0260416	0.235828	4	2	4	6	8	14	0.456654	0.226814	0.488755	0.898797	1.3236	1.60281	chr5B	694299590	694300184	+	Hydroxyproline-rich glycoprotein family protein
TraesCS3D02G500100	16.0077	-1.72507	0.5082	-3.39447	0.000687618	0.0156943	14	7	4	18	20	31	1.61932	0.804293	0.495186	2.73187	3.35254	3.59578	chr3D	589572386	589572841	-	Calcium-binding protein	Os01g0955500	Putative calcium-binding protein CML19
TraesCS1D02G251700	47.9717	-1.72781	0.283615	-6.0921	1.11e-09	1.09e-07	25	22	27	61	61	82	1.00579	0.879227	1.16261	3.22018	3.55661	3.30832	chr1D	344131866	344133176	+	Eukaryotic aspartyl protease family protein, putative	Os05g0402900	Similar to EDGP	AT1G03220	Eukaryotic aspartyl protease family protein	up
TraesCS6B02G380900	30.9552	-1.73071	0.357407	-4.84242	1.28e-06	6.87e-05	20	18	10	44	36	52	0.364755	0.326103	0.195198	1.05295	0.951509	0.951046	chr6B	655888000	655892270	+	Glutamate receptor	Os02g0787600	Glutamate receptor-related domain containing protein
TraesCS5A02G433200	15.6427	-1.73228	0.502648	-3.44631	0.000568301	0.0134344	9	6	9	16	24	26	0.262987	0.174163	0.281474	0.613473	1.01635	0.761891	chr5A	617095687	617097491	-	Glycosyltransferase	Os03g0808200	UDP-glucuronosyl/UDP-glucosyltransferase family protein
TraesCS3D02G499700	13.0111	-1.73469	0.550541	-3.15088	0.00162779	0.031194	10	4	6	16	18	21	0.704186	0.279807	0.452212	1.4784	1.83696	1.48298	chr3D	589417106	589417854	-	Calcium-binding protein	Os01g0955100	Similar to Calmodulin-like protein (Fragment)
TraesCS3B02G322000	16.8614	-1.73726	0.479382	-3.62395	0.000290134	0.00776358	10	7	9	18	21	34	0.397465	0.276381	0.382864	0.938759	1.20964	1.3552	chr3B	521476028	521477354	+	Inorganic pyrophosphatase 2	Os01g0720400	HAD-superfamily subfamily IB hydrolase, hypothetical 1 protein	AT4G29530	Thiamine phosphate phosphatase-like protein
TraesCS4D02G131600	228.701	-1.7609	0.138238	-12.7382	3.63e-37	2.69e-34	111	107	129	323	258	402	1.69157	1.61981	2.10407	6.45882	5.69806	6.14357	chr4D	118378726	118384579	-	Ubiquitin activating enzyme E1	Os11g0106400	Similar to Ubiquitin-activating enzyme E1 2	AT2G30110	UBA1
TraesCS4B02G295100	17.2132	-1.76503	0.479315	-3.68239	0.000231053	0.00642137	10	5	11	22	21	31	0.5382	0.267316	0.633636	1.55364	1.63796	1.67314	chr4B	580790311	580791476	-	LURP-one-like protein	Os03g0179700	Similar to OSIGBa0140O07.11 protein
TraesCS4A02G346600	9.31523	-1.76855	0.65369	-2.70549	0.00682038	0.093371	5	2	7	14	10	16	0.619056	0.245981	0.927602	2.27442	1.79432	1.98658	chr4A	625249115	625249540	+	F-box protein
TraesCS1D02G051100	25.2028	-1.77052	0.393796	-4.49602	6.92e-06	0.000315947	12	12	14	28	35	45	0.684241	0.679705	0.854396	2.09493	2.89225	2.57316	chr1D	31353322	31356059	-	BURP domain protein RD22					up
TraesCS6A02G258800	9.37299	-1.7744	0.680341	-2.60811	0.00910438	0.115044	6	3	5	6	19	14	0.50715	0.251894	0.452333	0.665456	2.32744	1.1867	chr6A	481082445	481083068	-	RING finger protein	Os02g0681200	Zinc finger, RING/FYVE/PHD-type domain containing protein
TraesCS2B02G581900	17.9273	-1.77948	0.492333	-3.61438	0.000301063	0.00800575	15	5	7	17	27	33	1.04374	0.345606	0.521317	1.55214	2.72272	2.30272	chr2B	769377932	769378689	-	Pathogenesis-related protein PR-4	Os11g0592000	Similar to Barwin			down
TraesCS1A02G397200	8.54921	-1.7803	0.687225	-2.59056	0.0095819	0.119444	6	6	1	13	9	15	0.635465	0.631252	0.113356	1.80662	1.38141	1.59316	chr1A	562923034	562923531	-	Glutaredoxin, putative	Os01g0667900	CC-type glutaredoxin, Homeostatic regulation of nitrogen use, Hormone signaling			up
TraesCS2A02G438200	43.9943	-1.78528	0.311086	-5.73886	9.53e-09	7.9e-07	27	20	19	44	65	80	1.00076	0.736387	0.75374	2.13993	3.49154	2.97359	chr2A	689630218	689631640	-	Ubiquinol oxidase	Os04g0600300	Homodimeric diiron-carboxylate protein, Cyanide-resistant respiration in mitochondria, Reactive oxygen species (ROS) scavenging			down
TraesCS3B02G263600	68.8064	-1.80618	0.251122	-7.19246	6.36e-13	1.02e-10	36	42	24	97	94	101	0.907633	1.05189	0.647624	3.20895	3.43459	2.55362	chr3B	422310248	422312438	+	Trichome birefringence-like protein	Os01g0652800	Protein of unknown function DUF231, plant domain containing protein
TraesCS6A02G362300	7.46193	-1.80661	0.763652	-2.36575	0.0179938	0.185569	3	3	5	18	4	10	0.573299	0.569499	1.02267	4.51353	1.1078	1.91641	chr6A	592275074	592275510	+	cytochrome P450, family 72, subfamily A, polypeptide 10
TraesCS4A02G063600	11.0558	-1.8258	0.64148	-2.84622	0.0044241	0.0677386	2	3	11	19	10	19	0.182188	0.271471	1.07248	2.27105	1.32017	1.73569	chr4A	60344451	60345114	+	Early light-induced protein
TraesCS4A02G463300	74.5491	-1.83317	0.231006	-7.93561	2.09e-15	4.42e-13	31	42	36	100	90	134	0.602672	0.811111	0.749076	2.55095	2.53572	2.61247	chr4A	727114259	727119033	-	ATP-dependent zinc metalloprotease FtsH	Os06g0109400	ATPase, AAA-type, core domain containing protein
TraesCS5A02G424700	7.6344	-1.83583	0.741445	-2.47601	0.0132858	0.151264	4	2	5	16	8	8	0.252362	0.125344	0.337627	1.32454	0.731463	0.506151	chr5A	610078219	610079136	-	Dehydrin
TraesCS7A02G201100	9.6881	-1.84921	0.639383	-2.89218	0.00382577	0.0609883	5	4	5	9	15	18	0.361753	0.287484	0.387182	0.854412	1.5728	1.306	chr7A	163229659	163230387	+	Jasmonate zim-domain protein
TraesCS5A02G231300	40.3159	-1.85695	0.355566	-5.22252	1.77e-07	1.18e-05	28	15	15	38	72	61	1.07718	0.573238	0.617628	1.91822	4.01424	2.35336	chr5A	446827933	446829303	-	Transmembrane protein 45B	Os09g0444900	Similar to plant viral-response family protein
TraesCS2A02G523000	10.4922	-1.86936	0.609892	-3.06508	0.00217615	0.0393562	5	6	4	14	15	16	2.093	2.49495	1.7921	7.68971	9.09975	6.71655	chr2A	744979658	744979783	+	Conserved peptide upstream open reading frame 21					down
TraesCS4D02G021000	16.1417	-1.88101	0.49274	-3.81746	0.000134832	0.00414879	9	6	8	20	20	31	0.797802	0.528342	0.759008	2.3263	2.56934	2.75576	chr4D	8997650	8998244	-	VQ motif-containing protein	Os03g0676400	VQ domain containing protein	AT4G37710	VQ29; VQ motif-containing protein 29
TraesCS5A02G485700	257.182	-1.897	0.132243	-14.3448	1.15e-46	1.17e-43	132	119	113	366	281	490	1.78334	1.59705	1.63396	6.48819	5.50181	6.6387	chr5A	657039503	657062795	+	transmembrane protein	Os02g0469200	Conserved hypothetical protein
TraesCS7B02G150000	15.4774	-1.89856	0.513805	-3.6951	0.000219799	0.00617237	11	6	5	23	15	31	0.443223	0.240155	0.215627	1.21602	0.875912	1.25262	chr7B	199262006	199263314	+	Ring finger protein, putative
TraesCS2B02G192200	11.449	-1.90006	0.596914	-3.18314	0.00145687	0.0284087	7	3	6	14	18	17	0.600333	0.25558	0.550743	1.57545	2.23721	1.46208	chr2B	167795802	167796416	-	Calmodulin	Os07g0619200	EF hand domain containing protein			down
TraesCS3A02G510900	58.6714	-1.91648	0.264293	-7.25134	4.13e-13	6.76e-11	23	35	24	78	76	103	0.818557	1.23737	0.914189	3.64249	3.91989	3.67609	chr3A	730655537	730657018	-	Peroxidase	Os01g0963000	Similar to Peroxidase BP 1 precursor
TraesCS3D02G388700	19.4276	-1.91956	0.462253	-4.15262	3.29e-05	0.00123977	11	10	6	28	29	26	0.321964	0.290754	0.187962	1.07536	1.23013	0.763159	chr3D	503993272	503997224	-	Basic helix-loop-helix transcription factor	Os01g0900800	Helix-loop-helix DNA-binding domain containing protein	AT1G05805	BHLH128; Transcription factor bHLH128
TraesCS3B02G379200	52.4232	-1.91964	0.29155	-6.58424	4.57e-11	5.63e-09	20	33	20	62	80	85	0.483442	0.792392	0.517426	1.96648	2.80249	2.06044	chr3B	597087815	597090445	+	WRKY transcription factor	Os01g0826400	WRKY transcription factor 24 (WRKY24)	AT2G40740	WRKY55; WRKY DNA-binding protein 55
TraesCS5D02G390700	20.2065	-1.93627	0.463387	-4.17851	2.93e-05	0.00112418	14	9	5	36	22	30	0.551052	0.351899	0.210639	1.8593	1.25495	1.18417	chr5D	459082580	459084833	+	Basic helix-loop-helix (BHLH) family transcription factor	Os03g0741100	Basic helix-loop-helix transcription factor, Drought tolerance	AT5G43650	BHLH92; Transcription factor bHLH92
TraesCS2D02G296000	10.1423	-1.9436	0.631607	-3.07723	0.00208934	0.0381236	3	7	4	11	14	20	0.443223	1.02733	0.632506	2.13244	2.99756	2.96318	chr2D	378166270	378170916	+	Cysteine-rich protein					down
TraesCS1D02G405200	20.0537	-1.97741	0.451706	-4.37765	1.2e-05	0.000513071	11	9	7	30	28	29	1.45408	1.18182	0.990372	5.20356	5.36406	3.84434	chr1D	469814883	469815305	-	Glutaredoxin, putative	Os01g0667900	CC-type glutaredoxin, Homeostatic regulation of nitrogen use, Hormone signaling			up
TraesCS3B02G245200	35.8523	-1.98647	0.35666	-5.56965	2.55e-08	1.98e-06	10	14	24	53	37	71	0.238983	0.332358	0.613878	1.66198	1.28147	1.70158	chr3B	389256144	389259381	+	Activating transcription factor 7-interacting 1	Os01g0600300	Conserved hypothetical protein
TraesCS6B02G365300	289.135	-1.99435	0.12405	-16.077	3.7e-58	4.97e-55	132	124	130	420	371	483	1.89549	1.76881	1.998	7.91372	7.72079	6.95541	chr6B	637024174	637042881	-	Kinesin-like protein	Os02g0775400	Similar to Kinesin heavy chain-like protein (Fragment)
TraesCS6D02G084900	17.5402	-2.02859	0.485417	-4.17908	2.93e-05	0.00112222	7	8	8	31	18	29	0.229891	0.260991	0.281201	1.33588	0.856714	0.9551	chr6D	50178640	50181160	+	Ethylene-responsive transcription factor
TraesCS2D02G359300	7.71091	-2.04484	0.727867	-2.80935	0.0049641	0.073753	5	2	3	12	10	12	0.660947	0.262626	0.424445	2.08143	1.91574	1.59076	chr2D	461089276	461089674	+	Non-structural polyprotein 1A					down
TraesCS7D02G549900	8.44488	-2.04724	0.721319	-2.83819	0.00453698	0.0689915	5	1	5	14	6	19	0.395379	0.0785516	0.423172	1.45263	0.687597	1.50669	chr7D	634439606	634440272	-	Dehydrin
TraesCS5B02G325300	7.76077	-2.06177	0.730076	-2.82405	0.00474216	0.0713895	2	4	4	14	7	14	0.173214	0.344131	0.37078	1.59097	0.878597	1.21593	chr5B	509191202	509191810	+	DUF1442 family protein
TraesCS5D02G254500	17.2224	-2.06271	0.49719	-4.14872	3.34e-05	0.00125828	5	9	8	24	27	24	0.219582	0.392627	0.376028	1.383	1.71842	1.05698	chr5D	361004218	361007762	+	Protein DETOXIFICATION	Os09g0468000	Multi antimicrobial extrusion protein MatE family protein	AT5G65380	DTX27; Protein DETOXIFICATION 27
TraesCS7A02G076400	26.6786	-2.07164	0.395932	-5.23231	1.67e-07	1.12e-05	10	9	15	36	36	47	0.397465	0.355347	0.638107	1.87752	2.07367	1.87337	chr7A	41793583	41797231	+	ATP-dependent Clp protease proteolytic subunit	Os06g0136800	Peptidase S14, ClpP family protein
[truncated: 50 more rows]

## Sheet: Table S4
Table S4. Sensory evaluation scoring criteria for cookies.
[truncated: 17 more rows]

[truncated: 8 more sheets: Table S5, Table S6, Table S7, Table S8, Table S9, Table S10, Table S11, Table S12]
